# Supplementary material for: NKL homeobox gene activities in normal and malignant myeloid cells
Source: PLoS One. 2019 Dec 11;14(12):e0226212. doi: 10.1371/journal.pone.0226212 (PMC6905564; doi:10.1371/journal.pone.0226212)
Supplement: S1 Table — (XLSX) [file pone.0226212.s011.xlsx]

## Sheet: MKO_NOMO_CNV_Expr
Gene	CN-State	CN-Type	Chromosome	Cytoband (start)	Ensembl_gene_id	Start-Position	End-Position	ME-1	MOLM-13	MONO-MAC-6	MUTZ-3	U-937	THP-1	NOMO-1	Median (controls)	fold-change (median)
NUDT16P1	3	Gain	3	q21.3	ENSG00000246082	131361898	131365122	0	1.15	366.24	0	0	492.32	902.77	0.575	1570.03
TP63	3	Gain	3	q27.3	ENSG00000073282	189631416	189897279	0	0	5.72	0	16.23	13.68	1122.31	2.86	392.416
CLSTN2	3	Gain	3	q22.3	ENSG00000158258	139935185	140577397	0	330.55	148.79	0	0	3770.69	5149.84	74.395	69.2229
P2RY13	3	Gain	3	q22.3	ENSG00000181631	151326312	151329548	2.36	8.06	0	845.01	3.82	0	195.91	3.09	63.4013
CD86	1	Loss	3	q13.33	ENSG00000114013	122055366	122121139	7.08	373.16	136.2	430.38	61.09	24.86	4526.66	98.645	45.8884
PEX5L	3	Gain	3	q25.32	ENSG00000114757	179794958	180037053	0	6.91	66.38	0	9.55	68.38	225.45	8.23	27.3937
MB21D2	3	Gain	3	q27.3	ENSG00000180611	192796815	192918161	0	5.76	5.72	2.62	210.95	2.49	77.77	4.17	18.6499
MLF1	3	Gain	3	q22.3	ENSG00000178053	158571163	158607252	0	13.82	52.65	0	0	307.08	112.23	6.91	16.2417
RARRES1	3	Gain	3	q25.32	ENSG00000118849	158696892	158732696	0	3.46	16.02	0	0	37.3	27.57	1.73	15.9364
MCF2L2	3	Gain	3	q26.33	ENSG00000053524	183178043	183428778	3.54	2.3	5.72	10.5	107.86	53.46	126.01	8.11	15.5376
ATP13A4	3	Gain	3	q27.3	ENSG00000127249	193402077	193593111	9.44	2.3	13.73	3.94	72.54	11.19	146.69	10.315	14.221
EPHB1	3	Gain	3	q21.3	ENSG00000154928	134597801	135260467	0	1.15	0	28.87	16.23	1.24	12.8	1.195	10.7113
ESYT3	3	Gain	3	q22.3	ENSG00000158220	138434586	138481686	4.72	21.88	25.18	0	0	99.46	129.95	13.3	9.77068
LAMP3	3	Gain	3	q26.33	ENSG00000078081	183122213	183163839	0	0	2.29	6.56	0	7.46	10.83	1.145	9.45852
ZDHHC19	3	Gain	3	q27.3	ENSG00000163958	196197449	196211437	4.72	8.06	24.03	0	3.82	87.03	60.05	6.39	9.3975
COL6A4P2	3	Gain	3	q21.3	ENSG00000228252	130212823	130273806	1.18	9.21	4.58	14.43	121.22	2.49	62.02	6.895	8.99492
RTP4	3	Gain	3	q27.3	ENSG00000136514	187368332	187372076	1.18	42.61	210.59	10.5	13.36	196.43	251.04	27.985	8.97052
EPHB3	3	Gain	3	q26.33	ENSG00000182580	184561784	184582409	15.35	115.17	342.21	1453.84	34.36	62.16	779.71	88.665	8.79389
WDR49	3	Gain	3	q25.32	ENSG00000174776	167478684	167653983	0	308.67	223.18	0	17.18	1046.79	1011.07	120.18	8.41296
NAALADL2	3	Gain	3	q25.32	ENSG00000177694	174438573	175810552	0	6.91	2.29	0	2.86	24.86	21.66	2.575	8.41165
TNFSF10	3	Gain	3	q25.32	ENSG00000121858	172505508	172523507	0	603.51	569.96	2491.73	35.32	241.19	3290.15	405.575	8.11231
SLC9A9	3	Gain	3	q22.3	ENSG00000181804	143265222	143848531	1.18	1.15	67.53	5.25	41.04	16.16	84.67	10.705	7.90939
ACPP	3	Gain	3	q21.3	ENSG00000014257	132317367	132368298	417.92	276.42	235.77	951.29	348.4	188.97	2000.47	312.41	6.40335
DLG1-AS1	3	Gain	3	q27.3	ENSG00000227375	197298252	197303747	0	0	3.43	0	3.82	1.24	3.94	0.62	6.35484
TF	3	Gain	3	q21.3	ENSG00000091513	133745956	133779006	0	0	8.01	2.62	125.04	88.27	32.49	5.315	6.11289
SERPINI2	3	Gain	3	q25.32	ENSG00000114204	167441789	167479004	0	126.69	120.17	0	1.91	339.4	361.31	61.04	5.91923
OPA1-AS1	3	Gain	3	q27.3	ENSG00000224855	193618609	193627337	1.18	3.46	0	15.75	0.95	2.49	10.83	1.835	5.90191
ALG1L2	3	Gain	3	q21.3	ENSG00000251287	130081831	130113227	198.33	19.58	12.59	103.66	39.14	8.7	170.32	29.36	5.80109
EFCC1	3	Gain	3	q21.3	ENSG00000114654	129001629	129040742	2.36	6.91	5.72	1098.25	3.82	55.95	35.44	6.315	5.61203
TM4SF19	3	Gain	3	q27.3	ENSG00000145107	196319342	196338503	0	5.76	40.06	11.81	0	2.49	22.64	4.125	5.48848
IGSF10	3	Gain	3	q22.3	ENSG00000152580	151425384	151458709	0	1021.6	8.01	1309.5	957.39	74.59	2703.4	515.99	5.23925
NME9	3	Gain	3	q22.3	ENSG00000181322	138261437	138329886	0	1.15	1.14	0	0	1.24	2.95	0.57	5.17544
LINC00886	3	Gain	3	q22.3	ENSG00000240875	156747346	156817062	1.18	11.52	6.87	0	0.95	27.35	20.67	4.025	5.1354
LRRC31	3	Gain	3	q25.32	ENSG00000114248	169839179	169869930	0	1.15	0	5.25	0	2.49	2.95	0.575	5.13043
CCDC50	3	Gain	3	q27.3	ENSG00000152492	191329077	191398670	0	805.07	602.01	782.03	3.82	742.2	3445.7	672.105	5.12673
ZBTB38	3	Gain	3	q22.3	ENSG00000177311	141324213	141449792	0	61.04	472.68	279.48	82.09	740.96	877.18	180.785	4.85206
TPRG1	3	Gain	3	q27.3	ENSG00000188001	188947214	189325304	0	12.67	18.31	0	8.59	26.11	50.21	10.63	4.72342
RPL39L	3	Gain	3	q27.3	ENSG00000163923	187120948	187180908	25.97	210.77	400.58	0	537.4	586.8	1408.8	305.675	4.60882
PFN2	3	Gain	3	q22.3	ENSG00000070087	149964904	150050788	5.9	0	3.43	0	0	43.51	7.88	1.715	4.59475
CPNE4	3	Gain	3	q21.3	ENSG00000196353	131533555	132285410	0	0	1.14	2.62	2.86	4.97	7.88	1.88	4.19149
VEPH1	3	Gain	3	q22.3	ENSG00000197415	157259742	157533619	2.36	0	0	2.62	0.95	0	1.97	0.475	4.14737
CHRD	3	Gain	3	q26.33	ENSG00000090539	184380073	184390736	0	0	0	13.12	1.91	12.43	3.94	0.955	4.12565
SOX2-OT	3	Gain	3	q25.32	ENSG00000242808	180989770	181836880	2.36	2.3	1.14	0	6.68	0	6.89	1.72	4.00581
LPP-AS2	3	Gain	3	q27.3	ENSG00000270959	188151206	188154057	7.08	13.82	43.49	108.91	56.32	84.54	193.94	49.905	3.88618
BCL6	3	Gain	3	q27.3	ENSG00000113916	187721377	187745727	36.6	207.31	383.41	385.77	106.91	176.54	698.98	191.925	3.64194
MAGEF1	3	Gain	3	q26.33	ENSG00000177383	184710367	184712002	93.26	315.58	555.08	1086.44	1255.2	773.28	2384.42	664.18	3.59002
SERPINI1	3	Gain	3	q25.32	ENSG00000163536	167735243	167825568	14.17	90.99	265.52	98.41	137.45	106.92	349.49	102.665	3.40418
CCNL1	3	Gain	3	q22.3	ENSG00000163660	157146508	157160760	4816.68	5999.43	6885.33	7532.93	5991.57	6950.86	21456.9	6442.38	3.33058
TIPARP-AS1	3	Gain	3	q22.3	ENSG00000243926	156671862	156674378	10.63	13.82	16.02	20.99	39.14	16.16	51.19	16.09	3.18148
MRAS	3	Gain	3	q22.3	ENSG00000158186	138347648	138405534	0	760.15	420.03	0	0	2178.13	659.61	210.015	3.14078
MAP3K13	3	Gain	3	q26.33	ENSG00000073803	185282941	185489097	0	697.96	502.44	2.62	680.58	758.37	1732.69	591.51	2.92927
LINC00884	3	Gain	3	q27.3	ENSG00000233058	194487454	194518279	67.29	152.03	228.9	52.49	148.91	412.75	412.5	150.47	2.74141
CHCHD6	3	Gain	3	q21.3	ENSG00000159685	126704220	126960406	547.78	131.3	75.54	145.65	531.67	126.81	348.51	138.475	2.51677
NMNAT3	3	Gain	3	q22.3	ENSG00000163864	139560180	139678017	393.13	451.48	252.94	3.94	999.39	1133.82	1027.8	422.305	2.43379
CEP19	3	Gain	3	q27.3	ENSG00000174007	196706277	196712293	170	110.57	100.72	310.97	120.27	171.56	351.46	145.135	2.42161
SLC51A	3	Gain	3	q27.3	ENSG00000163959	196211487	196243178	2.36	94.44	125.9	51.17	1.91	238.7	171.3	72.805	2.35286
GK5	3	Gain	3	q22.3	ENSG00000175066	142157527	142225607	715.42	722.14	771.4	482.86	1084.34	1166.14	1756.32	746.77	2.35189
RNF168	3	Gain	3	q27.3	ENSG00000163961	196468783	196503768	1827.51	700.26	991.14	1099.56	2205.91	1307.87	2821.53	1203.71	2.34402
IFT80	3	Gain	3	q25.32	ENSG00000068885	160256986	160399880	700.07	445.72	535.63	532.72	1102.48	1076.63	1441.29	617.85	2.33275
ABTB1	3	Gain	3	q21.3	ENSG00000114626	127672935	127680920	107.43	931.76	264.38	5199.96	677.71	1009.5	1863.63	804.735	2.31583
EHHADH	3	Gain	3	q26.33	ENSG00000113790	185190624	185281990	1.18	544.77	576.83	152.21	349.36	721.07	1029.77	447.065	2.3034
SKIL	3	Gain	3	q25.32	ENSG00000136603	170357678	170396835	428.54	443.42	686.7	572.09	587.99	1520.46	1332.99	580.04	2.2981
PPP1R2	3	Gain	3	q27.3	ENSG00000184203	195514425	195543386	947.99	881.08	1915.9	1267.52	2291.82	1609.97	3294.09	1438.74	2.28956
SUCNR1	3	Gain	3	q22.3	ENSG00000198829	151873643	151884619	181.81	2903.54	1667.54	1931.45	13511.3	896.36	4110.23	1799.49	2.2841
PHC3	3	Gain	3	q25.32	ENSG00000173889	170086732	170181749	2052.99	2139.94	1743.08	1962.94	1679.01	2750.01	4570.97	2007.96	2.27642
CEP70	3	Gain	3	q22.3	ENSG00000114107	138494344	138594538	381.32	359.34	603.15	90.54	328.36	706.15	841.73	370.33	2.27292
DGKG	3	Gain	3	q26.33	ENSG00000058866	186105668	186362237	824.03	1272.68	418.89	199.44	735.94	1229.55	1752.38	779.985	2.24668
EFCAB12	3	Gain	3	q21.3	ENSG00000172771	129401321	129428651	22.43	86.38	154.51	62.98	98.32	110.65	200.84	92.35	2.17477
ST6GAL1	3	Gain	3	q27.3	ENSG00000073849	186930485	187078553	4077.65	1309.53	957.95	2485.17	4162.69	1644.78	4478.42	2064.97	2.16875
C3orf58	3	Gain	3	q22.3	ENSG00000181744	143971798	144048719	1533.55	1110.28	1424.91	1486.64	879.12	1506.79	3135.59	1455.78	2.1539
IQCG	3	Gain	3	q27.3	ENSG00000114473	197889075	197960142	108.61	226.89	187.7	133.84	185.18	377.94	395.76	186.44	2.12272
HES1	3	Gain	3	q27.3	ENSG00000114315	194136145	194138732	49.58	4.61	0	7.87	18.14	6.22	14.77	7.045	2.09652
P2RY1	3	Gain	3	q22.3	ENSG00000169860	152834693	152841439	1343.48	12.67	7102.79	295.23	1.91	620.37	955.94	457.8	2.08812
IGF2BP2	3	Gain	3	q26.33	ENSG00000073792	185643739	185825056	5369.18	3788.08	4006.91	3096.62	3787.56	4828.68	8137.76	3897.49	2.08795
TRA2B	3	Gain	3	q26.33	ENSG00000136527	185915906	185938136	10432.6	10682.4	8246.15	7985.61	9656.95	11524.7	20902.6	10044.8	2.08094
RHO	3	Gain	3	q21.3	ENSG00000163914	129528640	129535169	0	0	1.14	0	0.95	2.49	0.98	0.475	2.06316
MFSD1	3	Gain	3	q25.32	ENSG00000118855	158732198	158829719	5809.53	8706.02	7869.6	7656.27	7117.91	7770.14	15891.6	7713.2	2.06031
TMEM44-AS1	3	Gain	3	q27.3	ENSG00000231770	194584011	194590260	75.56	196.95	140.77	238.81	156.54	190.21	356.38	173.375	2.05554
LINC00888	3	Gain	3	q26.33	ENSG00000240024	183447608	183456013	282.15	112.87	191.13	173.2	564.13	564.42	480.43	236.64	2.03021
TOPBP1	3	Gain	3	q21.3	ENSG00000163781	133598175	133661893	5311.34	4009.21	6687.33	3856.34	6313.24	9990.54	11743.9	5812.29	2.02053
UBXN7	3	Gain	3	q27.3	ENSG00000163960	196347662	196432474	1911.33	1675.78	2433.21	2932.61	3610.98	2889.25	5316.22	2661.23	1.99766
LEKR1	3	Gain	3	q22.3	ENSG00000197980	156825481	157046129	47.22	17.28	60.66	10.5	21.95	52.22	68.91	34.585	1.99248
GPR160	3	Gain	3	q25.32	ENSG00000173890	170037929	170085403	81.46	3919.38	2512.18	2224.06	868.62	12938.2	4710.76	2368.12	1.98924
SNORA81	3	Gain	3	q27.3	ENSG00000253092	183452567	183452764	2.36	5.76	0	3.94	5.73	4.97	8.86	4.455	1.98878
SLC25A36	3	Gain	3	q22.3	ENSG00000114120	140941830	140979933	5159.04	3006.05	4036.66	3667.4	4635.19	5256.35	8541.39	4335.93	1.96991
RASA2	3	Gain	3	q22.3	ENSG00000155903	141487047	141615342	445.07	983.59	1526.77	1529.94	1218.93	1532.89	2682.72	1372.85	1.95412
MGLL	3	Gain	3	q21.3	ENSG00000074416	127689062	127823250	622.15	1513.39	3260.69	9.18	1553.97	198.92	2052.65	1067.77	1.92237
ZMAT3	3	Gain	3	q25.32	ENSG00000172667	179017223	179072279	2678.69	529.8	228.9	2338.21	232.9	247.4	743.29	388.6	1.91274
NCEH1	3	Gain	3	q25.32	ENSG00000144959	172630249	172711218	459.24	740.57	786.27	715.11	495.4	534.59	1188.27	624.85	1.90169
FAM131A	3	Gain	3	q26.33	ENSG00000175182	184335926	184348421	289.24	105.96	425.76	152.21	296.86	314.54	557.22	293.05	1.90145
SLC33A1	3	Gain	3	q22.3	ENSG00000169359	155821024	155854429	1749.59	1518	2331.35	1082.51	1950.1	1728.08	3297.04	1738.84	1.89612
ISY1	3	Gain	3	q21.3	ENSG00000240682	129127415	129161293	1010.56	1129.86	1295.58	1087.75	1046.16	1198.47	2092.03	1108.81	1.88674
SENP2	3	Gain	3	q26.33	ENSG00000163904	185582496	185633551	964.52	793.55	2028.06	1145.49	2757.63	2094.83	2946.56	1586.78	1.85695
RPN1	3	Gain	3	q21.3	ENSG00000163902	128619970	128681075	13018	11280.2	18576.4	8102.39	12998.8	13403.2	24027.3	13008.4	1.84707
MBD4	3	Gain	3	q21.3	ENSG00000129071	129430944	129440179	1672.85	2663.98	2699.88	2693.8	2387.27	4086.47	4923.41	2678.89	1.83785
C3orf33	3	Gain	3	q22.3	ENSG00000174928	155762617	155806351	173.54	150.88	153.36	128.59	202.36	198.92	300.27	163.45	1.83708
RAP2B	3	Gain	3	q22.3	ENSG00000181467	153162270	153170620	2012.85	1951.05	2477.85	3193.72	3006.76	1606.24	4113.18	2245.35	1.83187
VPS8	3	Gain	3	q26.33	ENSG00000156931	184812143	185052614	1086.11	1132.16	1110.17	2111.21	2861.67	783.23	2045.76	1121.16	1.82467
PARL	3	Gain	3	q26.33	ENSG00000175193	183829271	183884933	720.14	802.76	1361.96	1264.89	1061.43	1376.25	2108.77	1163.16	1.81297
RSRC1	3	Gain	3	q22.3	ENSG00000174891	158105855	158545730	1475.7	1667.72	1170.83	972.29	2409.23	2322.34	2848.12	1571.71	1.81212
SEC62	3	Gain	3	q25.32	ENSG00000008952	169966635	169998373	4017.44	6452.06	5894.19	5287.87	2911.31	5957.52	10128.4	5591.03	1.81154
PIGX	3	Gain	3	q27.3	ENSG00000163964	196639775	196736007	1256.11	657.64	563.1	1405.29	1770.65	795.66	1849.85	1025.88	1.80317
CEP63	3	Gain	3	q21.3	ENSG00000182923	134485743	134575017	1300.98	1165.56	1046.08	1515.51	1842.24	1496.84	2511.42	1398.91	1.79527
DVL3	3	Gain	3	q26.33	ENSG00000161202	184155388	184173610	1723.62	1468.47	1901.02	2214.87	4172.24	3088.16	3670.16	2057.95	1.78341
LPP	3	Gain	3	q27.3	ENSG00000145012	188153284	188890671	419.1	472.21	1147.94	1560.12	1401.25	1366.3	2233.8	1257.12	1.77692
MCM2	3	Gain	3	q21.3	ENSG00000073111	127598223	127622436	9345.31	8788.94	11445	5615.91	14685.4	13935.3	18430.5	10395.2	1.77299
SNORA81	3	Gain	3	q27.3	ENSG00000238390	31664306	31664482	14.17	5.76	5.72	10.5	7.64	3.73	11.81	6.7	1.76269
IL12A	3	Gain	3	q25.32	ENSG00000168811	159988750	159996019	259.72	29.95	115.59	6.56	315.95	23.62	127.98	72.77	1.75869
ATP11B	3	Gain	3	q26.33	ENSG00000058063	182793500	182921635	664.65	3691.33	5527.95	3156.98	2463.64	6538.11	6011.27	3424.16	1.75555
FAIM	3	Gain	3	q22.3	ENSG00000158234	138608606	138633376	74.38	82.93	121.32	0	0	126.81	137.83	78.655	1.75234
SSR3	3	Gain	3	q22.3	ENSG00000114850	156540140	156555184	6886.2	5260.01	6045.27	3813.04	6379.11	4496.74	9897.03	5652.64	1.75087
MBNL1	3	Gain	3	q22.3	ENSG00000152601	152243828	152465780	8405.58	18563.8	18388.7	12260.5	23586.4	18425.8	32159.2	18407.3	1.74709
RNF7	3	Gain	3	q22.3	ENSG00000114125	141738204	141747560	1400.14	1253.1	2330.21	2011.49	2011.19	1394.9	2959.36	1705.66	1.73502
ECT2	3	Gain	3	q25.32	ENSG00000114346	172750682	172821474	1289.17	1171.32	2053.24	1153.36	2606.81	2447.91	2869.77	1671.2	1.71719
TRIM59	3	Gain	3	q25.32	ENSG00000213186	160432445	160485773	66.11	997.41	825.19	101.03	1486.2	1582.62	1558.44	911.3	1.71013
GMPS	3	Gain	3	q22.3	ENSG00000163655	155870536	155944026	5846.13	3736.25	4012.63	2620.32	6851.6	5708.88	8273.61	4860.76	1.70212
TMCC1	3	Gain	3	q21.3	ENSG00000172765	129647792	129893576	389.58	334.01	281.55	518.29	525.94	445.07	709.81	417.325	1.70086
KLHL6	3	Gain	3	q26.33	ENSG00000172578	183487531	183555689	1985.7	831.56	1113.6	2193.88	2456.95	1125.12	2638.42	1555.41	1.69629
KY	3	Gain	3	q21.3	ENSG00000174611	134603138	134651636	1.18	2.3	1.14	70.85	28.64	0	2.95	1.74	1.6954
COPG1	3	Gain	3	q21.3	ENSG00000181789	129249606	129277773	4710.43	4992.8	10230.7	5257.7	5256.58	8005.11	8884	5257.14	1.68989
EEFSEC	3	Gain	3	q21.3	ENSG00000132394	128153454	128408646	739.03	734.81	952.23	688.87	1112.98	1074.14	1427.5	845.63	1.68809
DBR1	3	Gain	3	q22.3	ENSG00000138231	138161012	138174949	870.07	1171.32	963.67	1305.57	1238.98	1307.87	2015.24	1205.15	1.67219
PDCD10	3	Gain	3	q25.32	ENSG00000114209	167683298	167734939	1760.21	1751.8	2220.34	1633.6	1866.1	1939.43	3028.28	1813.15	1.67017
BDH1	3	Gain	3	q27.3	ENSG00000161267	197509783	197573323	12.99	4.61	4.58	7.87	21.95	7.46	12.8	7.665	1.66993
FOXL2	3	Gain	3	q22.3	ENSG00000183770	138944224	138947140	1.18	0	0	1.31	0	83.3	0.98	0.59	1.66102
TNK2	3	Gain	3	q27.3	ENSG00000061938	195863364	195911945	6251.06	1475.38	1107.88	5138.29	2938.99	1617.43	3751.87	2278.21	1.64685
DHX36	3	Gain	3	q22.3	ENSG00000174953	154272546	154324497	1415.49	1288.8	1341.36	1178.29	2387.27	1888.46	2260.38	1378.42	1.63983
MSL2	3	Gain	3	q21.3	ENSG00000174579	136148922	136197241	2758.97	2355.31	2641.51	2186	2583.91	3370.38	4238.21	2612.71	1.62215
ATP13A3	3	Gain	3	q27.3	ENSG00000133657	194402672	194498364	9923.78	6449.76	7249.28	4566.2	9588.23	12534.2	13638.1	8418.75	1.61996
PLXNA1	3	Gain	3	q21.3	ENSG00000114554	126988594	127037392	1007.02	638.07	289.56	721.67	2219.28	5955.04	1395.02	864.345	1.61396
NCK1	3	Gain	3	q22.3	ENSG00000158092	136862208	136949823	1423.75	787.79	1042.64	1077.26	1036.62	1264.36	1707.1	1059.95	1.61055
ACAP2	3	Gain	3	q27.3	ENSG00000114331	195274736	195443078	2284.38	2538.44	3669.28	6743.02	6201.56	4105.12	6237.7	3887.2	1.60468
TNIK	3	Gain	3	q25.32	ENSG00000154310	171061339	171460408	40.14	1.15	429.19	645.57	1514.83	233.73	531.62	331.46	1.60387
SCHIP1	3	Gain	3	q25.32	ENSG00000151967	159839861	159897360	0	0	225.47	0	399.95	8.7	6.89	4.35	1.58391
TERC	3	Gain	3	q25.32	ENSG00000270141	169764520	169765060	0	3.46	0	2.62	0	1.24	0.98	0.62	1.58065
MFN1	3	Gain	3	q25.32	ENSG00000171109	179347692	179394931	1154.59	1122.95	929.34	1438.09	1012.75	1164.9	1798.65	1138.77	1.57947
RAB7A	3	Gain	3	q21.3	ENSG00000075785	128726122	128814796	8548.43	7558.88	10320	8826.68	9149.15	9702.11	14129.3	8987.92	1.57204
PLXND1	3	Gain	3	q21.3	ENSG00000004399	129555175	129606818	10504.6	8826.95	3736.8	12902.1	9835.45	12886	15942.8	10170	1.56762
MBNL1-AS1	3	Gain	3	q22.3	ENSG00000229619	152262616	152269555	66.11	59.89	322.75	32.8	203.31	182.75	194.93	124.43	1.56658
GYG1	3	Gain	3	q22.3	ENSG00000163754	148991341	149027668	1789.73	2240.14	1318.47	2401.19	2400.64	1546.57	3140.51	2014.93	1.55862
COPB2	3	Gain	3	q22.3	ENSG00000184432	139355600	139389732	5725.71	6213.65	7807.8	5415.15	5965.8	7388.47	9433.34	6089.73	1.54906
SDHAP1	3	Gain	3	q27.3	ENSG00000185485	195959748	195990318	744.93	540.17	884.7	842.39	1377.38	762.1	1240.45	802.245	1.54622
IL20RB	3	Gain	3	q22.3	ENSG00000174564	136946230	137011085	25.97	27.64	51.5	26.24	44.86	33.57	47.26	30.605	1.54419
MYNN	3	Gain	3	q25.32	ENSG00000085274	169772831	169789716	899.59	800.46	836.63	846.32	540.26	954.79	1295.58	841.475	1.53965
FLJ42393	3	Gain	3	q27.3	ENSG00000279891	188178543	188180812	0	1.15	1.14	5.25	5.73	7.46	4.92	3.2	1.5375
FYTTD1	3	Gain	3	q27.3	ENSG00000122068	197737179	197787596	3928.9	1752.95	1668.69	3819.6	6345.7	1757.92	4266.76	2788.76	1.52998
DZIP1L	3	Gain	3	q22.3	ENSG00000158163	138061990	138115818	3.54	63.35	97.28	165.33	258.68	708.64	200.84	131.305	1.52957
XRN1	3	Gain	3	q22.3	ENSG00000114127	142306607	142448062	1801.53	1438.53	1487.85	2376.26	2122.87	2567.25	2975.11	1962.2	1.51621
NDUFB5	3	Gain	3	q25.32	ENSG00000136521	179604690	179627647	2519.31	3311.26	3878.72	2625.57	2945.67	4075.28	4737.34	3128.47	1.51427
U2SURP	3	Gain	3	q22.3	ENSG00000163714	142964497	143060546	9282.74	7549.67	9239.57	5815.35	8181.25	10722.8	13164.5	8710.41	1.51136
KPNA4	3	Gain	3	q25.32	ENSG00000186432	160494995	160565588	3047.02	2636.34	3671.57	2361.83	4842.32	2878.06	4465.63	2962.54	1.50737
SIAH2	3	Gain	3	q22.3	ENSG00000181788	150741127	150763477	1652.78	1222	1760.25	1236.02	2241.23	2655.52	1194.18	1706.52	0.699777
PTX3	3	Gain	3	q22.3	ENSG00000163661	157436789	157443628	8.26	496.4	262.09	383.14	54.41	96.97	123.06	179.53	0.685456
MAP4	1	Loss	3	p21.31	ENSG00000047849	47850690	48089272	6958.21	4761.3	3615.49	5545.05	5506.67	4869.7	3259.63	5188.19	0.628279
PODXL2	3	Gain	3	q21.3	ENSG00000114631	127629181	127672809	2243.06	3196.08	2473.27	342.47	3005.81	2329.8	1494.45	2401.53	0.622289
ACTRT3	3	Gain	3	q25.32	ENSG00000184378	169766921	169769895	20.07	19.58	28.61	64.29	1.91	52.22	14.77	24.34	0.60682
LRCH3	3	Gain	3	q27.3	ENSG00000186001	197791226	197888436	1341.12	1317.59	1665.25	2056.1	2105.69	1808.89	1015.99	1737.07	0.584887
GP9	3	Gain	3	q21.3	ENSG00000169704	129060767	129062406	108.61	3.46	0	97.1	1.91	188.97	28.55	50.28	0.56782
GOLIM4	3	Gain	3	q25.32	ENSG00000173905	168008677	168095975	5163.77	2103.08	2619.77	1634.91	2281.32	2148.29	1192.21	2214.8	0.538291
ECE2	3	Gain	3	q26.33	ENSG00000145194	184249650	184293031	360.07	643.82	509.3	581.27	1477.61	195.19	257.94	545.285	0.473037
SNORA58	3	Gain	3	q21.3	ENSG00000201003	53771018	53771153	0	0	1.14	6.56	5.73	3.73	0.98	2.435	0.402464
PCOLCE2	3	Gain	3	q22.3	ENSG00000163710	142815922	142889203	0	325.94	209.44	0	105	389.13	59.07	157.22	0.375716
XXYLT1	3	Gain	3	q27.3	ENSG00000173950	195068279	195271167	2052.99	463	746.22	1482.7	2083.73	719.83	393.79	1114.46	0.353346
C3orf80	3	Gain	3	q25.32	ENSG00000180044	160225496	160228213	8411.48	86.38	3106.18	1733.32	3318.89	719.83	846.66	2419.75	0.349896
PLOD2	3	Gain	3	q22.3	ENSG00000152952	146069440	146163653	0	0	140.77	7.87	9.55	2212.94	2.95	8.71	0.338691
TM4SF19-TCTEX1D2	3	Gain	3	q27.3	ENSG00000273331	196316082	196338373	2.36	3.46	3.43	0	4.77	0	0.98	2.895	0.338515
ETV5	3	Gain	3	q26.33	ENSG00000244405	186046308	186110318	1032.99	939.82	1002.58	606.2	1503.38	2205.48	291.41	1017.78	0.286318
PLS1	3	Gain	3	q22.3	ENSG00000120756	142596387	142713664	3.54	352.43	402.87	1.31	1024.21	210.1	77.77	281.265	0.276501
GATA2	3	Gain	3	q21.3	ENSG00000179348	128479427	128493185	3899.39	3994.24	2087.57	3631.97	47.73	739.72	735.41	2859.77	0.257157
PLCH1	3	Gain	3	q22.3	ENSG00000114805	155375580	155745067	2317.44	0	13.73	106.28	47.73	1.24	7.88	30.73	0.256427
MAP6D1	3	Gain	3	q26.33	ENSG00000180834	183815876	183825594	64.93	47.22	105.29	70.85	32.45	62.16	15.75	63.545	0.247856
EIF5A2	3	Gain	3	q25.32	ENSG00000163577	170888415	170908693	0	78.32	328.47	112.84	406.63	298.37	44.3	205.605	0.215462
TRPC1	3	Gain	3	q22.3	ENSG00000144935	142724074	142807888	0	0	28.61	0	42	67.13	2.95	14.305	0.206222
C3orf70	3	Gain	3	q26.33	ENSG00000187068	185078050	185153014	0	1.15	5.72	3.94	100.23	123.08	0.98	4.83	0.202899
MED12L	3	Gain	3	q22.3	ENSG00000144893	151085697	151437072	2.36	0	0	94.47	656.71	37.3	3.94	19.83	0.198689
TM4SF1	3	Gain	3	q22.3	ENSG00000169908	149369022	149377865	866.53	0	177.4	783.34	0	0	11.81	88.7	0.133145
CHST2	3	Gain	3	q22.3	ENSG00000175040	143119331	143124014	216.04	222.29	729.05	14.43	1689.51	42.27	23.63	219.165	0.107818
SPSB4	3	Gain	3	q22.3	ENSG00000175093	141051402	141148611	33.06	0	0	0	104.04	37.3	0.98	16.53	0.0592861
SHOX2	3	Gain	3	q22.3	ENSG00000168779	158095954	158106503	11.81	686.44	108.73	31.49	830.44	6810.37	19.69	397.585	0.049524
LRRC34	3	Gain	3	q25.32	ENSG00000171757	169793428	169812986	1132.16	243.02	169.39	95.79	0.95	479.88	2.95	206.205	0.0143062
RAB6B	3	Gain	3	q21.3	ENSG00000154917	133824239	133895836	656.39	14.97	1.14	215.19	13.36	271.02	0.98	115.08	0.00851582
ELOVL6	4	Gain	4	q25	ENSG00000170522	110045846	110199199	2805.01	1660.81	1.14	32.8	0	0	1393.05	16.97	82.089
CAMK2D	4	Gain	4	q26	ENSG00000145349	113451032	113761927	21.25	217.68	898.43	0	214.77	816.8	1963.06	216.225	9.07878
PALLD	1	Loss	4	q32.3	ENSG00000129116	168497066	168928457	0	0	6.87	13.12	729.26	8.7	63.99	7.785	8.21965
CHIC2	4	Gain	4	q12	ENSG00000109220	54009789	54064690	440.35	428.45	461.23	677.06	247.22	550.75	858.47	450.79	1.90437
SLC26A1	4	Gain	4	p16.3	ENSG00000145217	979073	993440	3.54	13.82	4.58	94.47	18.14	3.73	5.91	9.2	0.642391
ADCY2	4	Gain	5	p15.31	ENSG00000078295	7396208	7830081	0	0	2.29	1.31	1.91	1.24	1025.83	1.275	804.573
PRLR	4	Gain	5	p15.1	ENSG00000113494	35048756	35230589	0	253.38	838.92	0	0	195.19	17445.1	97.595	178.75
RAI14	4	Gain	5	p15.1	ENSG00000039560	34656237	34832627	0	0	67.53	119.4	6.68	271.02	2587.23	37.105	69.7273
ANKH	4	Gain	5	p15.31	ENSG00000154122	14704804	14871778	471.04	298.3	85.84	30.18	2129.55	21.13	3885.76	192.07	20.231
ANKRD55	1	Loss	5	q11.2	ENSG00000164512	56099678	56233359	7.08	29.95	16.02	102.35	81.13	94.48	944.12	55.54	16.9989
SLC9A3	4	Gain	5	p15.33	ENSG00000066230	473310	524332	12.99	1.15	2.29	15.75	1.91	4.97	61.04	3.63	16.8154
TPPP	4	Gain	5	p15.33	ENSG00000171368	659862	693395	0	9.21	3.43	0	0	2.49	19.69	1.245	15.8153
RANBP3L	4	Gain	5	p15.1	ENSG00000164188	36248434	36302114	0	0	1.14	7.87	0.95	0	5.91	0.475	12.4421
PTGER4	4	Gain	5	p15.1	ENSG00000171522	40679498	40693735	537.15	785.49	1162.82	740.04	1178.84	806.85	9203.95	796.17	11.5603
HMGCS1	4	Gain	5	p15.1	ENSG00000112972	43289395	43313512	4689.18	3433.34	12302.3	1403.98	7901.58	2888.01	40802	4061.26	10.0466
SRD5A1	4	Gain	5	p15.31	ENSG00000145545	6633343	6674386	445.07	67.95	303.29	682.31	1573.06	74.59	3628.81	374.18	9.69803
SPEF2	4	Gain	5	p15.1	ENSG00000152582	35617844	35814611	158.19	656.49	170.53	242.74	8.59	589.29	1744.51	206.635	8.44247
SLC1A3	4	Gain	5	p15.1	ENSG00000079215	36606355	36688334	80.28	275.27	1579.41	242.74	2252.68	55.95	1814.41	259.005	7.00531
CMBL	4	Gain	5	p15.31	ENSG00000164237	10275875	10308026	2516.95	21.88	64.09	700.68	0.95	134.27	596.6	99.18	6.01533
SDHAP3	4	Gain	5	p15.33	ENSG00000185986	1572222	1594620	8.26	49.52	75.54	45.92	12.41	230	277.62	47.72	5.81769
FAM105A	4	Gain	5	p15.31	ENSG00000145569	14581775	14615007	596.18	1322.2	470.39	1998.37	782.71	3242.32	5723.8	1052.45	5.43852
FYB	4	Gain	5	p15.1	ENSG00000082074	39105236	39274528	2329.24	1547.94	680.98	8876.54	2325.23	694.96	10192.4	1936.59	5.26307
PDZD2	4	Gain	5	p15.1	ENSG00000133401	31639410	32110931	0	0	3.43	0	7.64	1.24	2.95	0.62	4.75806
SUB1	4	Gain	5	p15.1	ENSG00000113387	32531633	32604079	6017.31	10028.2	6121.95	5601.47	8459.02	7683.12	29317	6902.53	4.24728
MTMR12	4	Gain	5	p15.1	ENSG00000150712	32226994	32313009	1511.12	710.62	1215.46	1136.3	1446.11	1147.49	4794.44	1181.47	4.05801
OSMR	4	Gain	5	p15.1	ENSG00000145623	38845858	38945596	0	0	9.16	14.43	1.91	1.24	5.91	1.575	3.75238
CARD6	4	Gain	5	p15.1	ENSG00000132357	40841184	40860175	314.03	773.97	537.92	1266.2	234.81	440.1	1807.52	489.01	3.69628
FBXO4	4	Gain	5	p15.1	ENSG00000151876	41925254	41941743	558.4	373.16	468.1	387.08	427.63	333.18	1492.48	407.355	3.66383
LMBRD2	4	Gain	5	p15.1	ENSG00000164187	36098412	36151961	938.54	1021.6	1189.14	948.67	1315.34	1393.65	3956.65	1105.37	3.57948
TRIO	4	Gain	5	p15.31	ENSG00000038382	14143702	14532128	6254.6	24.19	29.76	4902.11	1989.24	1745.48	6475.94	1867.36	3.46797
DAP	4	Gain	5	p15.31	ENSG00000112977	10679230	10761272	3677.44	3234.09	8757.74	3933.76	12957.7	4548.95	13312.2	4241.35	3.13867
C5orf34	4	Gain	5	p15.1	ENSG00000172244	43486701	43515145	193.61	194.64	257.51	97.1	527.85	502.26	686.19	226.075	3.03523
MTRR	4	Gain	5	p15.31	ENSG00000124275	7851186	7906025	1904.24	1956.81	1513.03	1844.85	1846.06	1963.05	5685.4	1875.15	3.03197
GOLPH3	4	Gain	5	p15.1	ENSG00000113384	32124704	32174350	4566.4	3455.23	3623.5	4873.24	3672.07	3906.21	11336.4	3789.14	2.9918
MED10	4	Gain	5	p15.33	ENSG00000133398	6371881	6378594	552.5	802.76	798.86	1005.09	1294.34	601.72	2386.39	800.81	2.97997
BASP1	4	Gain	5	p15.1	ENSG00000176788	17065598	17276843	1.18	5490.36	9025.55	6268.03	1453.75	4742.89	14789.9	5116.62	2.89056
SKP2	4	Gain	5	p15.1	ENSG00000145604	36151989	36184319	1754.31	1720.7	2100.16	1751.69	3270.21	2436.72	5467.83	1927.23	2.83714
OXCT1	4	Gain	5	p15.1	ENSG00000083720	41730065	41870519	10.63	2742.3	2389.72	652.13	1269.52	1513	3808.97	1391.26	2.73778
C5orf42	4	Gain	5	p15.1	ENSG00000197603	37106228	37249428	682.36	27.64	275.83	490.74	10.5	585.56	1048.48	383.285	2.73551
NIPBL	4	Gain	5	p15.1	ENSG00000164190	36876759	37066413	4705.71	3318.17	3729.94	4280.16	3946.97	4091.45	10675.8	4019.21	2.65618
RAD1	4	Gain	5	p15.1	ENSG00000113456	34905264	34918989	1243.13	1268.07	1099.87	935.55	1760.15	1555.27	3268.49	1255.6	2.60313
C5orf22	4	Gain	5	p15.1	ENSG00000082213	31532266	31555058	1194.73	1117.19	1216.61	788.59	1547.29	1559	3133.62	1205.67	2.59907
EXOC3	4	Gain	5	p15.33	ENSG00000180104	443158	471937	3163.9	5340.63	3276.71	5762.86	1864.19	4245.61	9774.95	3761.16	2.59892
RICTOR	4	Gain	5	p15.1	ENSG00000164327	38937919	39074408	2165.15	1295.71	1317.32	2819.76	1557.79	1784.02	4333.7	1670.9	2.59362
ANKRD33B	4	Gain	5	p15.31	ENSG00000164236	10564330	10657816	3449.59	3259.43	366.24	1973.44	3344.66	1182.3	6713.21	2616.43	2.56579
CEP72	4	Gain	5	p15.33	ENSG00000112877	612272	667168	443.89	421.54	264.38	257.18	563.17	513.45	1067.18	432.715	2.46624
ROPN1L	4	Gain	5	p15.31	ENSG00000145491	10441524	10472029	3.54	29.95	8.01	312.29	26.73	13.68	47.26	20.205	2.33902
PAPD7	4	Gain	5	p15.31	ENSG00000112941	6713007	6757048	1831.05	779.73	977.41	1595.55	2126.69	1281.76	3349.22	1438.65	2.32802
NUP155	4	Gain	5	p15.1	ENSG00000113569	37288137	37371181	2927.79	2796.43	2733.07	2203.06	3486.89	3886.31	6591.13	2862.11	2.30289
SNORD72	4	Gain	5	p15.1	ENSG00000212296	40832656	40832735	3.54	5.76	3.43	3.94	0	2.49	7.88	3.485	2.26112
CCDC127	4	Gain	5	p15.33	ENSG00000164366	196871	218215	367.15	473.37	384.55	490.74	528.81	363.02	959.87	428.96	2.23767
C5orf51	4	Gain	5	p15.1	ENSG00000205765	41904188	41921636	1258.48	1058.45	1039.21	1642.78	1562.56	1285.49	2832.36	1271.98	2.22672
ZNF622	4	Gain	5	p15.1	ENSG00000173545	16451519	16465792	442.71	1111.43	1016.32	1200.6	941.16	973.44	2209.19	994.88	2.22056
ZFR	4	Gain	5	p15.1	ENSG00000056097	32354350	32444761	4700.99	12410	11596.1	4026.92	4977.86	8952.45	15233.9	6965.15	2.18716
AMACR	4	Gain	5	p15.1	ENSG00000242110	33986178	34008108	123.96	78.32	151.07	178.45	105	63.4	246.12	114.48	2.1499
DNAJC21	4	Gain	5	p15.1	ENSG00000168724	34929593	34958964	2741.26	2549.96	1665.25	1965.57	2666.95	3067.03	5484.57	2608.45	2.10261
NSUN2	4	Gain	5	p15.31	ENSG00000037474	6599239	6633291	5393.97	3679.82	3395.74	4567.52	4539.73	4205.82	9118.3	4372.77	2.08524
TTC33	4	Gain	5	p15.1	ENSG00000113638	40512333	40755975	556.04	414.63	487.56	482.86	440.04	469.94	947.07	476.4	1.98797
TARS	4	Gain	5	p15.1	ENSG00000113407	33440696	33469539	6562.73	6119.21	4757.7	4584.57	8063.85	6528.16	12382.9	6323.69	1.95817
CLPTM1L	4	Gain	5	p15.33	ENSG00000049656	1317744	1345099	975.14	788.94	1035.78	780.72	1463.29	1297.92	1953.22	1005.46	1.94261
CCL28	4	Gain	5	p15.1	ENSG00000151882	43376645	43412391	0	400.81	589.42	540.6	2.86	584.31	901.79	470.705	1.91583
ANXA2R	4	Gain	5	p15.1	ENSG00000177721	43039081	43043170	61.39	272.96	1088.42	202.07	2548.59	290.91	526.7	281.935	1.86816
FAM173B	4	Gain	5	p15.31	ENSG00000150756	10226330	10249897	824.03	503.31	296.43	459.24	534.54	413.99	893.91	481.275	1.85738
MIR580	4	Gain	5	p15.1	ENSG00000207756	36147892	36147988	2.36	0	0	2.62	0.95	1.24	1.97	1.095	1.79909
NNT	4	Gain	5	p15.1	ENSG00000112992	43602692	43707405	8060.86	6530.38	6714.8	3432.53	8546.84	5291.16	11900.5	6622.59	1.79695
SDHA	4	Gain	5	p15.33	ENSG00000073578	218241	256700	4774.18	5462.71	5439.82	4731.53	6550.92	5043.75	9286.65	5241.78	1.77166
FASTKD3	4	Gain	5	p15.31	ENSG00000124279	7859159	7869037	1147.5	663.4	559.66	589.15	632.85	583.07	1081.95	611	1.77079
WDR70	4	Gain	5	p15.1	ENSG00000082068	37379212	37753435	1382.43	1384.39	890.42	1360.68	1260.93	1097.77	2311.57	1310.81	1.76347
PP7080	4	Gain	5	p15.33	ENSG00000188242	466124	473098	535.97	459.55	369.67	843.7	998.44	515.94	888.99	525.955	1.69024
PRKAA1	4	Gain	5	p15.1	ENSG00000132356	40759379	40798374	2825.08	2173.34	1733.92	2372.33	3514.57	3308.22	4342.56	2598.7	1.67105
MRPL36	4	Gain	5	p15.33	ENSG00000171421	1798386	1801366	552.5	1033.11	517.32	586.52	826.62	416.48	947.07	569.51	1.66296
ARHGAP26	4	Gain	5	q31.3	ENSG00000145819	142770384	143229011	100.35	1769.08	1253.23	2675.43	1605.52	1072.9	2369.66	1429.38	1.65783
BRIX1	4	Gain	5	p15.1	ENSG00000113460	34915376	34925996	2335.15	2192.92	2307.32	1111.37	2230.73	2198.02	3617	2214.38	1.63342
MARCH6	4	Gain	5	p15.31	ENSG00000145495	10353703	10440388	8288.71	5223.15	6869.31	7374.16	7722.13	9397.52	12257.8	7548.15	1.62395
PDCD6	4	Gain	5	p15.33	ENSG00000249915	271621	353856	3039.94	2976.1	2506.46	3141.23	2590.59	3076.98	4677.29	3008.02	1.55494
PDE4D	4	Gain	5	q11.2	ENSG00000113448	58969038	60522120	809.86	788.94	374.25	2461.55	948.8	923.71	1346.78	866.785	1.55376
CCT5	4	Gain	5	p15.31	ENSG00000150753	10249921	10266412	15306	14289.7	10165.5	10527.2	21623.9	12320.3	20407.4	13305	1.53381
DROSHA	4	Gain	5	p15.1	ENSG00000113360	31400497	31532196	3422.44	2396.78	2205.46	1978.69	2899.85	3320.65	4059.03	2648.32	1.53268
SLC12A7	4	Gain	5	p15.33	ENSG00000113504	1050376	1112035	1214.8	10.37	2.29	547.16	70.64	213.83	214.62	142.235	1.50891
ZNF131	4	Gain	5	p15.1	ENSG00000172262	43065176	43192021	2395.35	1825.51	2103.6	1604.73	2193.5	1868.56	2982.01	1986.08	1.50146
LPCAT1	4	Gain	5	p15.33	ENSG00000153395	1456480	1523977	363.61	101.35	152.22	293.92	376.08	276	181.15	284.96	0.635703
AHRR	4	Gain	5	p15.33	ENSG00000063438	304176	438291	3959.6	3759.29	2468.69	8507.84	278.72	3834.1	1951.25	3796.7	0.513934
C1QTNF3-AMACR	4	Gain	5	p15.1	ENSG00000273294	33987174	34124528	8.26	0	1.14	3.94	3.82	1.24	0.98	2.53	0.387352
DAB2	4	Gain	5	p15.1	ENSG00000153071	39371675	39462300	852.36	1.15	333.05	2176.82	506.85	356.8	163.42	431.825	0.37844
GUSBP1	4	Gain	5	p15.1	ENSG00000183666	21341833	21589372	12.99	6.91	13.73	19.68	13.36	1.24	2.95	13.175	0.223909
NPR3	4	Gain	5	p15.1	ENSG00000113389	32689070	32791724	10527	0	9.16	2382.82	60.14	4.97	6.89	34.65	0.198846
UGT3A2	4	Gain	5	p15.1	ENSG00000168671	36035017	36071358	27.15	0	581.41	0	4.77	222.54	2.95	15.96	0.184837
IL7R	4	Gain	5	p15.1	ENSG00000168685	35852695	35879603	15.35	340.92	99.57	4669.86	183.27	3.73	10.83	141.42	0.0765804
MYO10	4	Gain	5	p15.1	ENSG00000145555	16661914	16936276	14.17	922.55	104.15	188.95	552.67	1361.33	17.72	370.81	0.0477873
DLX6-AS1	4	Gain	7	q21.2	ENSG00000231764	96955141	97014065	0	0	50.36	0	218.59	2.49	2695.52	1.245	2165.08
STEAP4	4	Gain	7	q11.22	ENSG00000127954	88270892	88306891	1.18	0	0	11502.1	19.09	0	689.14	0.59	1168.03
DLX6	4	Gain	7	q21.2	ENSG00000006377	97005548	97011039	0	0	56.08	0	169.91	2.49	1178.43	1.245	946.53
SEMA3C	4	Gain	7	q11.22	ENSG00000075223	80742538	80922359	1.18	0	2.29	13.12	0	2.49	1409.78	1.735	812.553
GIMAP4	1	Loss	7	q33	ENSG00000133574	150567277	150573955	2.36	0	0	211.25	0	2.49	818.11	1.18	693.314
DYNC1I1	4	Gain	7	q21.2	ENSG00000158560	95772506	96110322	0	42.61	3.43	1.31	45.82	1.24	1604.71	2.37	677.093
TMEM176B	1	Loss	7	q33	ENSG00000106565	150791285	150801360	2.36	92.14	13.73	0	4.77	450.05	2743.76	9.25	296.623
BAIAP2L1	4	Gain	7	q21.2	ENSG00000006453	98291651	98401068	4.72	11.52	20.6	14.43	382.77	165.35	2271.21	17.515	129.672
PDK4	4	Gain	7	q21.2	ENSG00000004799	95583499	95596491	0	1.15	36.62	0	0	57.19	39.38	0.575	68.487
AOC1	1	Loss	7	q33	ENSG00000002726	150824627	150861504	0	389.29	61.8	55.11	45.82	1545.33	2591.17	58.455	44.3276
EN2	1	Loss	7	q33	ENSG00000164778	155458129	155464831	0	11.52	1.14	0	0	11.19	22.64	0.57	39.7193
FGL2	4	Gain	7	q11.22	ENSG00000127951	77193371	77199848	106.25	1818.6	59.51	118.09	254.86	73.35	4160.44	112.17	37.0905
TMEM176A	1	Loss	7	q33	ENSG00000002933	150800403	150805120	0	34.55	27.47	1.31	0	72.11	533.59	14.39	37.0806
MUC12	4	Gain	7	q21.2	ENSG00000205277	100969623	101018949	0	1.15	2.29	0	0.95	0	14.77	0.475	31.0947
CLDN3	4	Gain	7	q11.22	ENSG00000165215	73768997	73770270	0	0	13.73	0	0.95	26.11	13.78	0.475	29.0105
AUTS2	4	Gain	7	q11.22	ENSG00000158321	69598919	70793068	1214.8	0	0	6.56	16.23	0	92.54	3.28	28.2134
GTF2IRD2P1	4	Gain	7	q11.22	ENSG00000214544	73242751	73280119	0	1.15	3.43	1.31	0.95	2.49	27.57	1.23	22.4146
CLCN1	1	Loss	7	q33	ENSG00000188037	143316126	143352083	9.44	6.91	16.02	51.17	0.95	13.68	255.97	11.56	22.1427
FOXP2	1	Loss	7	q22.1	ENSG00000128573	114086327	114693772	1.18	0	4.58	1.31	11.45	1198.47	41.35	2.945	14.0407
NRCAM	1	Loss	7	q22.1	ENSG00000091129	108147623	108456717	2.36	0	0	107.59	7.64	4.97	50.21	3.665	13.6999
LAMB1	1	Loss	7	q22.1	ENSG00000091136	107923799	108003255	0	0	4.58	5.25	0.95	556.96	32.49	2.765	11.7505
PILRA	4	Gain	7	q21.2	ENSG00000085514	100367530	100400099	22.43	476.82	361.66	1320	61.09	193.94	3051.9	277.8	10.986
ACTR3C	1	Loss	7	q33	ENSG00000106526	150243916	150323725	2.36	33.4	30.9	0	0	24.86	127.98	13.61	9.40338
DNAH11	1	Loss	7	p15.3	ENSG00000105877	21543215	21901839	1.18	1.15	3.43	15.75	6.68	7.46	42.33	5.055	8.37389
CYP51A1	4	Gain	7	q21.2	ENSG00000001630	92112151	92142952	809.86	466.46	1025.47	367.4	412.36	193.94	3608.14	439.41	8.21133
TMEM243	4	Gain	7	q11.22	ENSG00000135185	87196160	87220587	82.64	167	416.6	347.71	332.18	88.27	2015.24	249.59	8.0742
NCF1C	4	Gain	7	q11.22	ENSG00000165178	75156639	75172044	22.43	472.21	1075.83	1162.55	154.63	238.7	2658.11	355.455	7.47805
CREB5	4	Gain	7	p15.1	ENSG00000146592	28299321	28825894	0	4.61	1.14	72.17	126.95	1.24	21.66	2.925	7.40513
STAG3	4	Gain	7	q21.2	ENSG00000066923	100177563	100221488	7.08	1.15	59.51	194.19	41.04	358.05	366.23	50.275	7.28454
MIR590	4	Gain	7	q11.22	ENSG00000207741	74191198	74191294	36.6	24.19	28.61	28.87	25.77	36.05	207.73	28.74	7.22791
CAV1	1	Loss	7	q22.1	ENSG00000105974	116524785	116561184	1.18	0	0	0	247.22	58.43	3.94	0.59	6.67797
MAGI2	4	Gain	7	q11.22	ENSG00000187391	78017057	79453574	0	4.61	14.88	24.93	29.59	17.41	107.31	16.145	6.64664
GNAI1	4	Gain	7	q11.22	ENSG00000127955	80133955	80219402	5007.93	0	444.07	1175.67	160.36	80.81	2004.41	302.215	6.6324
FZD1	4	Gain	7	q11.22	ENSG00000157240	91264364	91271326	3.54	201.55	821.75	106.28	594.67	573.13	2406.08	387.34	6.2118
TRPV6	1	Loss	7	q33	ENSG00000165125	142871203	142885762	0	5.76	1.14	1.31	1.91	8.7	9.84	1.61	6.1118
ZCWPW1	4	Gain	7	q21.2	ENSG00000078487	100400826	100428992	92.08	179.67	215.17	66.92	84.95	211.35	825.98	135.875	6.07897
CLDN4	4	Gain	7	q11.22	ENSG00000189143	73799542	73832693	0	0	0	2.62	277.77	6.22	7.88	1.31	6.01527
CLIP2	4	Gain	7	q11.22	ENSG00000106665	74289475	74405943	181.81	246.47	566.53	1424.97	1528.2	890.15	4377.02	728.34	6.00958
FAM71F2	1	Loss	7	q22.1	ENSG00000205085	128672266	128683319	0	1.15	4.58	7.87	6.68	3.73	24.61	4.155	5.92298
NCF1B	4	Gain	7	q11.22	ENSG00000182487	73220624	73235945	22.43	824.65	971.68	602.27	142.22	207.62	2345.04	404.945	5.79101
AKR1B1	1	Loss	7	q33	ENSG00000085662	134442350	134459284	25.97	504.46	1343.65	213.88	1.91	2702.77	2037.88	359.17	5.67386
ZNF789	4	Gain	7	q21.2	ENSG00000198556	99472841	99503650	663.47	760.15	911.02	678.37	866.71	1893.43	4450.86	813.43	5.47172
MGAM	1	Loss	7	q33	ENSG00000257335	141907813	142106747	16.53	6.91	16.02	3046.76	58.23	4.97	87.62	16.275	5.38372
SAMD9L	4	Gain	7	q21.2	ENSG00000177409	93130055	93148369	746.11	403.11	1084.99	1452.53	316.9	1051.77	4807.24	898.94	5.34768
STEAP1	4	Gain	7	q11.22	ENSG00000164647	90154375	90164829	0	44.92	84.69	0	0	13.68	36.43	6.84	5.32602
GTF2IRD2	4	Gain	7	q11.22	ENSG00000196275	74796144	74851551	37.78	88.68	70.96	148.27	57.27	129.3	415.45	79.82	5.20484
GSAP	4	Gain	7	q11.22	ENSG00000186088	77310751	77416400	972.78	869.57	622.61	191.57	123.13	820.53	3712.49	721.57	5.14502
GTF2IRD2B	4	Gain	7	q11.22	ENSG00000174428	75092573	75149817	329.38	337.46	620.32	216.5	258.68	412.75	1679.53	333.42	5.03728
GIMAP8	1	Loss	7	q33	ENSG00000171115	150450630	150479392	0	0	6.87	830.58	170.86	31.08	95.5	18.975	5.03294
CALN1	4	Gain	7	q11.22	ENSG00000183166	71779491	72447151	3562.93	2.3	5.72	153.52	14.32	2.49	50.21	10.02	5.01098
GLI3	4	Gain	7	p14.1	ENSG00000106571	41960950	42237870	14.17	1.15	0	0	29.59	1.24	5.91	1.195	4.94561
CDK6	4	Gain	7	q21.2	ENSG00000105810	92604921	92836594	24075.1	10224	11475.9	6395.31	18471.1	8213.97	53433.9	10850	4.9248
TP53TG1	4	Gain	7	q11.22	ENSG00000182165	87325225	87345515	0	65.65	170.53	171.89	0	77.08	323.9	71.365	4.53864
MOGAT3	4	Gain	7	q21.2	ENSG00000106384	101195007	101201021	0	0	2.29	1.31	0	16.16	2.95	0.655	4.50382
NCF1	4	Gain	7	q11.22	ENSG00000158517	74773962	74789315	87.36	1759.86	3108.47	5537.18	422.86	607.94	5283.73	1183.9	4.46299
BHLHA15	4	Gain	7	q21.2	ENSG00000180535	98211427	98212979	0	3.46	6.87	0	0.95	3.73	9.84	2.205	4.46259
RFC2	4	Gain	7	q11.22	ENSG00000049541	74231499	74254458	1191.18	1650.45	1915.9	1340.99	2756.68	2175.64	7648.47	1783.17	4.28924
EPHB6	1	Loss	7	q33	ENSG00000106123	142855061	142871094	3.54	11.52	0	13.12	63	22.38	50.21	12.32	4.07549
RBM48	4	Gain	7	q21.2	ENSG00000127993	92528773	92538005	726.04	483.73	533.34	477.61	362.72	667.61	1896.12	508.535	3.72859
PON2	4	Gain	7	q21.2	ENSG00000105854	95404863	95435329	0	899.51	738.2	433	592.76	505.99	2008.35	549.375	3.6557
PLXNA4	1	Loss	7	q22.1	ENSG00000221866	132123332	132648688	5.9	6.91	3.43	56.42	3.82	0	17.72	4.86	3.64609
ABHD11	4	Gain	7	q11.22	ENSG00000106077	73736094	73738867	168.82	336.31	314.74	301.79	658.62	336.91	1128.22	325.525	3.46585
CROT	4	Gain	7	q11.22	ENSG00000005469	87345681	87399795	0	107.11	117.88	154.83	0	74.59	314.05	90.85	3.4568
SNORA14A	4	Gain	7	q11.22	ENSG00000201643	75943782	75943916	1.18	1.15	0	1.31	0	0	1.97	0.575	3.42609
STX1A	4	Gain	7	q11.22	ENSG00000106089	73699206	73719672	3.54	152.03	81.26	10.5	34.36	174.05	197.88	57.81	3.42294
SAMD9	4	Gain	7	q21.2	ENSG00000205413	93099513	93118023	1576.05	769.36	1051.8	2365.77	498.26	1057.98	3594.36	1054.89	3.40733
SLC25A40	4	Gain	7	q11.22	ENSG00000075303	87833568	87876357	2062.44	2256.26	3839.81	3659.52	2792.95	2713.95	9379.19	2753.45	3.40634
FAM133B	4	Gain	7	q21.2	ENSG00000234545	92560793	92590394	999.93	560.9	556.23	373.96	712.08	678.8	2062.5	619.85	3.32742
BAZ1B	4	Gain	7	q11.22	ENSG00000009954	73440398	73522278	6526.13	4505.62	5535.96	4576.7	7977.94	6245.95	19588.3	5890.95	3.32515
STYXL1	4	Gain	7	q11.22	ENSG00000127952	75996338	76048004	620.97	787.79	691.28	981.47	701.58	826.74	2467.12	744.685	3.31297
BCL7B	4	Gain	7	q11.22	ENSG00000106635	73536356	73558002	1428.48	1315.29	1788.86	1372.49	1480.47	1627.38	4781.65	1454.47	3.28754
GTPBP10	4	Gain	7	q11.22	ENSG00000105793	90335223	90391455	994.03	1254.25	881.27	825.33	1113.93	783.23	3031.23	937.65	3.23279
DMTF1	4	Gain	7	q11.22	ENSG00000135164	87152361	87196337	1859.38	1645.84	2252.38	2472.05	2096.14	1965.53	6475.94	2030.84	3.18881
OR2AE1	4	Gain	7	q21.2	ENSG00000244623	99875987	99877057	1.18	1.15	3.43	1.31	2.86	0	3.94	1.245	3.16466
TBL2	4	Gain	7	q11.22	ENSG00000106638	73568932	73578791	1454.45	1255.4	1467.25	1027.4	1227.52	1138.79	3843.43	1241.46	3.0959
PRKAR2B	1	Loss	7	q22.1	ENSG00000005249	107044649	107161811	1.18	221.13	397.14	19.68	692.03	170.32	604.47	195.725	3.08836
AKAP9	4	Gain	7	q21.2	ENSG00000127914	91940867	92110673	3861.61	2578.75	3395.74	3391.85	2678.4	2996.17	9848.79	3194.01	3.08352
CPED1	1	Loss	7	q22.1	ENSG00000106034	120988677	121297444	1.18	0	13.73	6.56	12.41	2.49	13.78	4.525	3.0453
ZNF655	4	Gain	7	q21.2	ENSG00000197343	99558406	99576453	1155.77	1233.52	670.68	3754	1700.97	2631.9	4451.84	1467.24	3.03415
ZBED6CL	1	Loss	7	q33	ENSG00000188707	150329789	150332721	0	195.8	900.72	0	0.95	277.24	296.33	98.375	3.01225
CLEC5A	1	Loss	7	q33	ENSG00000258227	141927357	141947007	175.9	503.31	482.98	10016.8	5472.31	130.54	1474.76	493.145	2.99052
EIF4H	4	Gain	7	q11.22	ENSG00000106682	74174245	74197101	9803.36	12738.3	16216.5	13284	13273.7	10930.4	38607.6	13006	2.96845
GIMAP1	1	Loss	7	q33	ENSG00000213203	150716557	150724284	21.25	62.19	36.62	555.03	118.36	43.51	153.58	52.85	2.90596
TYW1B	4	Gain	7	q11.22	ENSG00000277149	72558744	72828198	89.72	107.11	119.03	103.66	89.73	73.35	280.58	96.695	2.9017
SBDSP1	4	Gain	7	q11.22	ENSG00000225648	72829425	72836701	583.2	473.37	810.31	342.47	711.12	591.77	1686.42	587.485	2.87058
SLC25A13	4	Gain	7	q21.2	ENSG00000004864	96120220	96322147	1088.48	1323.35	721.04	657.38	2198.28	1105.22	3138.54	1096.85	2.86141
WDR86	1	Loss	7	q33	ENSG00000187260	151375909	151410727	0	1.15	4.58	1.31	2.86	713.61	5.91	2.085	2.83453
SMURF1	4	Gain	7	q21.2	ENSG00000198742	99027438	99144100	945.63	931.76	2132.21	1284.57	1287.66	1847.43	3605.19	1286.12	2.80316
CLDN12	4	Gain	7	q11.22	ENSG00000157224	90383721	90513402	154.65	1182.84	1460.39	645.57	359.86	1432.19	2525.2	914.205	2.76218
DNAJC30	4	Gain	7	q11.22	ENSG00000176410	73680969	73683453	328.2	336.31	162.52	367.4	157.5	297.13	862.41	312.665	2.75826
PHTF2	4	Gain	7	q11.22	ENSG00000006576	77798792	77957503	1367.09	773.97	1657.24	927.67	1921.46	1256.9	3581.56	1311.99	2.72986
TAS2R60	1	Loss	7	q33	ENSG00000185899	143443453	143444409	0	1.15	4.58	5.25	0	2.49	4.92	1.82	2.7033
BET1	4	Gain	7	q21.2	ENSG00000105829	93962762	94004382	740.21	655.34	975.12	696.74	545.99	504.75	1817.36	676.04	2.68824
SCRN1	1	Loss	7	p14.3	ENSG00000136193	29920103	29990289	0	1.15	26.32	3520.44	47.73	462.48	97.46	37.025	2.63228
SLC37A3	1	Loss	7	q33	ENSG00000157800	140293693	140404433	375.42	9.21	304.44	94.47	0	38.54	174.25	66.505	2.6201
TMEM120A	4	Gain	7	q11.22	ENSG00000189077	75986837	75994659	105.07	574.72	864.1	684.93	590.85	406.53	1517.09	582.785	2.60317
ZNF394	4	Gain	7	q21.2	ENSG00000160908	99486519	99500324	718.96	832.71	917.89	1260.95	597.53	952.31	2260.38	875.3	2.58241
DBF4	4	Gain	7	q11.22	ENSG00000006634	87876216	87909541	1534.73	1350.99	2396.59	1060.2	2414	1483.16	3886.75	1508.94	2.57581
LAT2	4	Gain	7	q11.22	ENSG00000086730	74199652	74229834	2278.48	9570.98	10301.7	9850.14	9515.68	10642	24769.7	9710.56	2.5508
HIP1	4	Gain	7	q11.22	ENSG00000127946	75533300	75738962	247.92	5183.99	7787.2	20041.4	1843.19	1740.51	8920.42	3513.59	2.53883
NSUN5	4	Gain	7	q11.22	ENSG00000130305	73302517	73308867	1153.41	2756.12	2192.87	1541.75	2222.14	1588.84	4773.77	1890.86	2.52466
VPS37D	4	Gain	7	q11.22	ENSG00000176428	73667825	73672112	0	1.15	27.47	0	11.45	12.43	15.75	6.3	2.5
LMTK2	4	Gain	7	q21.2	ENSG00000164715	98106885	98209633	401.39	726.75	608.88	429.07	893.44	513.45	1397.97	561.165	2.49119
GATAD1	4	Gain	7	q21.2	ENSG00000157259	92447453	92458836	1716.53	1041.17	2552.24	1875.03	1404.11	2102.29	4442.98	1795.78	2.47412
RSBN1L	4	Gain	7	q11.22	ENSG00000187257	77696443	77783022	2221.81	1552.55	2108.17	1800.24	2038.87	2166.94	5107.51	2073.52	2.46321
FAM133DP	4	Gain	7	q21.2	ENSG00000230562	157379724	157380414	358.89	321.34	226.61	179.76	215.72	251.13	587.74	238.87	2.4605
SRI	4	Gain	7	q11.22	ENSG00000075142	88205118	88226993	1715.35	1338.32	1098.72	1612.6	2097.1	827.99	3566.79	1475.46	2.41741
GJC3	4	Gain	7	q21.2	ENSG00000176402	99923269	99929620	3.54	0	1.14	1.31	2.86	0	2.95	1.225	2.40816
TMEM60	4	Gain	7	q11.22	ENSG00000135211	77793728	77798580	425	413.48	708.45	482.86	584.17	535.83	1214.85	509.345	2.38512
DTX2P1-UPK3BP1-PMS2P11	4	Gain	7	q11.22	ENSG00000265479	76959835	77043775	20.07	38.01	53.79	28.87	28.64	64.65	79.74	33.44	2.38457
PTPN12	4	Gain	7	q11.22	ENSG00000127947	77537275	77640071	2548.83	3277.86	3442.67	5713	2321.41	5292.4	7939.87	3360.26	2.36287
KRIT1	4	Gain	7	q21.2	ENSG00000001631	92198969	92246166	2277.3	1245.03	1875.84	1288.51	1949.14	1780.29	4274.64	1828.07	2.33834
ARPC1A	4	Gain	7	q21.2	ENSG00000241685	99325910	99366262	386.04	403.11	611.16	534.04	980.3	697.45	1337.92	572.6	2.33657
MDH2	4	Gain	7	q11.22	ENSG00000146701	76048051	76067508	6630.02	8624.25	10139.1	7839.96	11375.1	7675.66	19195.5	8232.1	2.33178
YWHAG	4	Gain	7	q11.22	ENSG00000170027	76326794	76359031	10635.7	11332	12467.1	11473.2	9619.73	10987.6	25931.3	11159.8	2.32364
CD36	4	Gain	7	q11.22	ENSG00000135218	80369575	80679277	2.36	448.03	38.91	10541.6	2296.59	72.11	603.49	260.07	2.32049
ORAI2	4	Gain	7	q21.2	ENSG00000160991	102433106	102456821	3252.44	2498.13	1812.89	4390.38	2503.73	2292.5	5682.45	2500.93	2.27213
CLDN15	4	Gain	7	q21.2	ENSG00000106404	101232092	101238820	1401.32	673.77	764.53	1047.08	608.99	1025.66	2030.99	895.095	2.26902
GTF2I	4	Gain	7	q11.22	ENSG00000263001	74657667	74760692	5414.04	3531.24	3377.43	4679.05	3145.17	3329.35	7824.69	3454.34	2.26518
TMEM139	1	Loss	7	q33	ENSG00000178826	143279957	143288048	0	0	3.43	2.62	12.41	0	2.95	1.31	2.25191
CRYGN	1	Loss	7	q33	ENSG00000127377	151428835	151440813	2.36	1.15	6.87	2.62	0.95	0	3.94	1.755	2.24501
ANKIB1	4	Gain	7	q21.2	ENSG00000001629	92246234	92401384	1847.57	1574.43	1691.58	1342.31	2346.23	1393.65	3589.43	1633.01	2.19805
ARPC1B	4	Gain	7	q21.2	ENSG00000130429	99374249	99394801	3714.04	4487.19	5479.88	7968.55	4006.15	4440.79	9746.4	4463.99	2.18334
STAG3L3	4	Gain	7	q11.22	ENSG00000174353	72969696	73005922	737.85	656.49	651.22	527.48	1055.71	637.77	1424.55	653.855	2.17869
MIR93	4	Gain	7	q21.2	ENSG00000207757	100093768	100093847	0	3.46	8.01	2.62	4.77	4.97	8.86	4.115	2.1531
ZP3	4	Gain	7	q11.22	ENSG00000188372	76397518	76442071	148.75	80.62	344.5	24.93	641.44	106.92	272.7	127.835	2.13322
GTF2IRD1	4	Gain	7	q11.22	ENSG00000006704	74453790	74602604	55.49	2.3	127.04	246.68	295.9	1225.82	396.75	186.86	2.12325
FAM131B	1	Loss	7	q33	ENSG00000159784	143353400	143362770	14.17	2.3	1.14	40.68	193.77	39.78	57.1	26.975	2.11677
GTF2IP1	4	Gain	7	q11.22	ENSG00000277053	75185385	75237696	472.22	195.8	331.91	275.55	339.81	333.18	701.94	332.545	2.11081
SHH	1	Loss	7	q36.3	ENSG00000164690	155799986	155812273	4.72	21.88	44.64	131.21	0	101.94	69.9	33.26	2.10162
PEX1	4	Gain	7	q21.2	ENSG00000127980	92487020	92528531	956.25	753.24	817.18	493.36	875.3	642.75	1650	785.21	2.10135
ZKSCAN1	4	Gain	7	q21.2	ENSG00000106261	100015572	100041689	4357.44	4358.19	2627.78	4951.97	3500.25	3178.92	8151.54	3928.84	2.07479
FIS1	4	Gain	7	q21.2	ENSG00000214253	101239458	101252316	2395.35	1944.14	1380.27	2368.39	1267.61	1475.71	3545.13	1709.92	2.07327
RELN	1	Loss	7	q22.1	ENSG00000189056	103471784	103989516	0	2.3	0	1.31	0.95	0	0.98	0.475	2.06316
POR	4	Gain	7	q11.22	ENSG00000127948	75899200	75986855	1385.98	1664.27	1675.55	2277.85	1616.01	999.55	3362.02	1640.14	2.04984
ZNHIT1	4	Gain	7	q21.2	ENSG00000106400	101217668	101224190	1777.92	1974.09	1748.8	2262.11	1621.74	1350.14	3608.14	1763.36	2.04617
RHBDD2	4	Gain	7	q11.22	ENSG00000005486	75842602	75888926	341.18	851.14	961.38	2044.29	1350.66	835.45	1842.96	906.26	2.03359
FBXO24	4	Gain	7	q21.2	ENSG00000106336	100583982	100601117	12.99	11.52	65.24	82.66	63	41.03	105.34	52.015	2.02519
RPS2P32	4	Gain	7	p15.3	ENSG00000232818	23490473	23491364	10.63	34.55	0	51.17	1.91	49.73	45.29	22.59	2.00487
PODXL	1	Loss	7	q22.1	ENSG00000128567	131500262	131558217	1151.05	79.47	69.81	38.05	2372	134.27	210.68	106.87	1.97137
POM121	4	Gain	7	q11.22	ENSG00000196313	72879365	72951440	5109.46	4123.24	5225.8	4700.04	3876.34	4226.96	8759.95	4463.5	1.96257
CCDC136	1	Loss	7	q22.1	ENSG00000128596	128790757	128822132	5.9	38.01	114.45	32.8	1743.92	482.37	145.7	76.23	1.91132
FZD9	4	Gain	7	q11.22	ENSG00000188763	73433783	73436120	8.26	17.28	101.86	7.87	21.95	31.08	37.41	19.615	1.90721
AP1S1	4	Gain	7	q21.2	ENSG00000106367	101154397	101161596	871.25	1613.59	1390.57	1704.45	2138.14	1312.84	2862.88	1502.08	1.90594
CCDC146	4	Gain	7	q11.22	ENSG00000135205	77122434	77329533	122.78	120.93	109.87	132.52	255.81	89.51	231.35	121.855	1.89857
CUX1	4	Gain	7	q21.2	ENSG00000257923	101815904	102283957	5493.14	2781.46	1925.05	5164.53	3640.57	2429.26	6046.71	3211.01	1.88311
ELN	4	Gain	7	q11.22	ENSG00000049540	74027789	74069907	72.01	1.15	2.29	1.31	1.91	11.19	3.94	2.1	1.87619
PCOLCE	4	Gain	7	q21.2	ENSG00000106333	100602177	100608175	48.4	71.41	178.54	313.6	419.99	180.27	334.73	179.405	1.86578
TSPAN33	1	Loss	7	q22.1	ENSG00000158457	129144892	129169697	1028.27	20.73	189.99	162.7	1381.2	136.75	323.9	176.345	1.83674
LRGUK	1	Loss	7	q33	ENSG00000155530	134127299	134264591	0	12.67	3.43	3.94	5.73	12.43	8.86	4.835	1.83247
CCZ1B	1	Loss	7	p22.1	ENSG00000146574	6794134	6826770	343.54	388.14	605.44	331.97	1694.29	1343.92	893.91	496.79	1.79937
PTPRN2	1	Loss	7	q36.3	ENSG00000155093	157539056	158587788	9.44	312.12	2643.8	701.99	1674.24	1529.16	2003.43	1115.58	1.79587
FBXL13	1	Loss	7	q22.1	ENSG00000161040	102813230	103074843	12.99	171.61	541.35	14.43	237.68	9.95	163.42	93.02	1.75683
STAG3L2	4	Gain	7	q11.22	ENSG00000277072	74882163	74890610	1390.7	779.73	1202.87	910.62	1312.48	702.42	1854.77	1056.74	1.75517
EPHA1-AS1	1	Loss	7	q33	ENSG00000229153	143407813	143523449	148.75	208.47	75.54	203.38	117.41	167.84	277.62	158.295	1.75381
EPHA1	1	Loss	7	q33	ENSG00000146904	143390289	143408892	375.42	329.4	56.08	837.14	137.45	421.45	615.3	352.41	1.74598
LIMK1	4	Gain	7	q11.22	ENSG00000106683	74082933	74122525	478.13	747.48	640.92	892.25	1289.57	1417.27	1430.46	819.865	1.74475
TSPAN12	1	Loss	7	q22.1	ENSG00000106025	120787320	120858402	0	0	43.49	1.31	0.95	34.81	1.97	1.13	1.74336
NYAP1	4	Gain	7	q21.2	ENSG00000166924	100483927	100494799	0	0	11.45	2.62	1.91	9.95	3.94	2.265	1.73951
C7orf61	4	Gain	7	q21.2	ENSG00000185955	100456615	100464271	2.36	12.67	57.23	35.43	25.77	57.19	53.16	30.6	1.73725
CDK14	4	Gain	7	q11.22	ENSG00000058091	90466424	91210590	0	457.24	850.37	122.03	1173.11	1039.33	1130.19	653.805	1.72863
POM121C	4	Gain	7	q11.22	ENSG00000272391	75416787	75486271	4059.94	3904.41	5364.29	4831.25	3344.66	4098.9	7047.93	4079.42	1.72768
CACNA2D1	4	Gain	7	q11.22	ENSG00000153956	81946444	82443798	0	5.76	1.14	0	6.68	0	0.98	0.57	1.7193
DTX2	4	Gain	7	q11.22	ENSG00000091073	76461676	76505995	277.43	666.86	307.87	579.96	206.18	682.53	758.05	443.915	1.70765
PMS2P1	4	Gain	7	q21.2	ENSG00000078319	100320992	100341908	724.86	430.75	905.3	316.22	684.4	595.5	1079	639.95	1.68607
CASD1	4	Gain	7	q21.2	ENSG00000127995	94509219	94557019	1374.17	594.3	868.68	716.42	650.99	895.12	1332.99	792.55	1.6819
ZSCAN21	4	Gain	7	q21.2	ENSG00000166529	100049774	100065038	311.67	230.35	183.12	282.11	204.27	246.16	398.72	238.255	1.6735
ST7-AS2	1	Loss	7	q22.1	ENSG00000226367	117072072	117146480	1.18	5.76	0	9.18	0	0	0.98	0.59	1.66102
STAG3L1	4	Gain	7	q11.22	ENSG00000205583	75359194	75395383	92.08	70.26	232.33	102.35	110.73	62.16	158.5	97.215	1.63041
PMS2P3	4	Gain	7	q11.22	ENSG00000127957	75502930	75528148	304.58	277.57	255.22	303.1	293.04	333.18	485.35	298.07	1.62831
SVOPL	1	Loss	7	q33	ENSG00000157703	138594285	138701352	166.46	3.46	3.43	2033.8	0	6.22	7.88	4.84	1.6281
ATP5J2-PTCD1	4	Gain	7	q21.2	ENSG00000248919	99419749	99466197	0	1.15	0	2.62	6.68	2.49	2.95	1.82	1.62088
MBLAC1	4	Gain	7	q21.2	ENSG00000214309	100126694	100128498	70.83	39.16	56.08	34.12	22.91	41.03	64.98	40.095	1.62065
GNB2	4	Gain	7	q21.2	ENSG00000172354	100673531	100679174	4251.19	3836.45	7045.56	10468.1	11018.1	5319.75	9948.22	6182.65	1.60905
LRRD1	4	Gain	7	q21.2	ENSG00000240720	92112159	92179531	3.54	0	1.14	1.31	16.23	0	1.97	1.225	1.60816
MCM7	4	Gain	7	q21.2	ENSG00000166508	100092728	100101940	13692.1	16033.4	11424.4	9167.84	18579.9	15657.1	23446.5	14674.6	1.59776
SLC12A9	4	Gain	7	q21.2	ENSG00000146828	100826820	100867009	787.43	2622.52	1097.58	5346.92	2256.5	1593.81	3058.8	1925.15	1.58886
ASNS	4	Gain	7	q21.2	ENSG00000070669	97852118	97872542	195.97	723.29	1795.73	572.09	3493.57	1843.7	1997.52	1259.51	1.58595
ZAN	4	Gain	7	q21.2	ENSG00000146839	100733626	100797797	7.08	0	0	20.99	0	1.24	0.98	0.62	1.58065
GIGYF1	4	Gain	7	q21.2	ENSG00000146830	100679507	100689448	3218.2	4830.41	4768	4803.7	4673.37	5917.74	7560.85	4785.85	1.57983
CPSF4	4	Gain	7	q21.2	ENSG00000160917	99438922	99457371	1685.84	1392.46	1590.86	1594.24	2083.73	2064.99	2558.68	1640.04	1.56013
ST7-OT4	1	Loss	7	q22.1	ENSG00000214188	116953899	117098806	3.54	5.76	1.14	13.12	2.86	2.49	4.92	3.2	1.5375
TMEM140	1	Loss	7	q33	ENSG00000146859	135148072	135166215	8.26	4.61	30.9	87.91	30.54	18.65	37.41	24.595	1.52104
PMS2P5	4	Gain	7	q11.22	ENSG00000123965	74894116	74897835	89.72	55.28	108.73	87.91	75.41	118.11	133.89	88.815	1.50752
TFR2	4	Gain	7	q21.2	ENSG00000106327	100620416	100642779	535.97	203.86	113.31	476.3	603.26	160.38	511.93	340.08	1.50532
BCAP29	1	Loss	7	q22.1	ENSG00000075790	107579977	107629170	73.19	85.23	67.53	56.42	49.64	80.81	49.22	70.36	0.699545
ZNF425	1	Loss	7	q33	ENSG00000204947	149102784	149126346	50.76	43.77	25.18	47.24	103.09	79.57	33.47	49	0.683061
RBM33	1	Loss	7	q36.3	ENSG00000184863	155644451	155781485	3134.38	3411.46	2919.63	4542.59	5017	5240.18	2707.33	3977.03	0.680743
NDUFB2-AS1	1	Loss	7	q33	ENSG00000240889	140695336	140697077	57.85	21.88	34.34	48.55	35.32	21.13	23.63	34.83	0.678438
C7orf49	1	Loss	7	q33	ENSG00000122783	135092363	135170795	1298.61	1963.72	1920.48	1587.67	1452.79	2281.31	1184.34	1754.08	0.675193
KRBA1	1	Loss	7	q33	ENSG00000133619	149714781	149734575	626.88	139.36	164.81	237.5	554.58	510.96	250.06	374.23	0.668199
UBN2	1	Loss	7	q33	ENSG00000157741	139230356	139308236	916.11	1134.47	1369.97	1436.78	1428.93	1113.93	834.84	1252.22	0.666688
SND1	1	Loss	7	q22.1	ENSG00000197157	127652180	128092609	10909.5	14588	11583.5	9784.54	9615.91	8375.59	6897.3	10347	0.666596
SSBP1	1	Loss	7	q33	ENSG00000106028	141738321	141787922	789.79	821.19	870.97	560.28	855.26	428.91	532.61	805.49	0.661225
ZNF800	1	Loss	7	q22.1	ENSG00000048405	127346790	127431924	1642.16	1318.74	1324.19	1279.32	1358.29	1131.33	841.73	1321.46	0.636967
SMKR1	1	Loss	7	q22.1	ENSG00000240204	129502479	129512932	8.26	44.92	10.3	1.31	7.64	12.43	5.91	9.28	0.636853
WDR60	1	Loss	7	q36.3	ENSG00000126870	158856578	158956747	1038.89	616.18	697	1023.46	774.12	871.5	518.82	822.81	0.630547
EZH2	1	Loss	7	q33	ENSG00000106462	148807383	148884321	3505.08	2772.24	2263.83	745.29	1412.7	4011.88	1566.32	2518.03	0.622041
MKLN1	1	Loss	7	q22.1	ENSG00000128585	131110096	131496636	1821.6	1318.74	1973.12	2116.46	2282.28	2007.8	1231.59	1990.46	0.618746
TTC26	1	Loss	7	q33	ENSG00000105948	139133744	139191986	349.45	345.52	268.96	158.77	233.86	392.86	190.01	307.24	0.618442
BRAF	1	Loss	7	q33	ENSG00000157764	140719327	140924764	1383.62	902.97	1139.93	1830.42	1443.25	1360.09	843.7	1371.86	0.615007
TMEM168	1	Loss	7	q22.1	ENSG00000146802	112762382	112790592	1602.02	1133.31	1159.38	1339.68	1050.93	1495.6	764.95	1249.53	0.61219
LUC7L2	1	Loss	7	q33	ENSG00000146963	139340359	139423457	2794.38	2763.03	3336.23	2250.3	2523.77	2360.88	1616.52	2643.4	0.611531
NAPEPLD	1	Loss	7	q22.1	ENSG00000161048	103099776	103149560	4.72	5.76	8.01	2.62	2.86	4.97	2.95	4.845	0.608875
UBE2H	1	Loss	7	q22.1	ENSG00000186591	129830732	129952949	1296.25	1448.89	2243.23	3282.94	2013.1	2041.37	1227.65	2027.23	0.605579
KMT2E	1	Loss	7	q22.1	ENSG00000005483	105014179	105114361	3028.13	2665.13	3091.3	3551.93	3140.4	3651.34	1872.49	3115.85	0.600956
PSMC2	1	Loss	7	q22.1	ENSG00000161057	103344254	103369395	3490.91	3564.64	3296.17	3031.02	5037.04	2700.28	2038.87	3393.54	0.600809
XRCC2	1	Loss	7	q33	ENSG00000196584	152644779	152676165	1584.31	1055	943.07	318.85	2629.72	1422.25	738.36	1238.62	0.596113
ACTR3B	1	Loss	7	q33	ENSG00000133627	152759749	152855378	720.14	358.19	286.13	167.95	696.81	192.7	190.01	322.16	0.5898
AHCYL2	1	Loss	7	q22.1	ENSG00000158467	129225023	129430211	1286.81	514.83	637.49	859.44	946.89	376.7	441.05	748.465	0.589273
MRPS33	1	Loss	7	q33	ENSG00000090263	141002610	141015228	789.79	1103.37	945.36	822.7	852.39	770.8	493.23	837.545	0.5889
CEP41	1	Loss	7	q22.1	ENSG00000106477	130393771	130442433	1304.52	505.61	439.49	274.23	851.44	718.58	355.4	612.095	0.580629
ADAM22	4	Gain	7	q11.22	ENSG00000008277	87934143	88202889	1.18	19.58	232.33	82.66	1266.66	29.84	32.49	56.25	0.5776
KLHDC10	1	Loss	7	q22.1	ENSG00000128607	130070510	130135720	1316.32	1071.12	1249.8	1575.87	1597.88	1561.49	830.91	1438.9	0.57746
GSTK1	1	Loss	7	q33	ENSG00000197448	143244093	143270854	3579.46	5488.05	2994.02	7733.68	4774.55	2751.25	2411	4177.01	0.577208
SRRM3	4	Gain	7	q11.22	ENSG00000177679	76201900	76287288	0	1.15	9.16	11.81	0	17.41	2.95	5.155	0.57226
NUP205	1	Loss	7	q33	ENSG00000155561	135557919	135648757	5920.5	5154.05	5771.73	4215.87	6754.24	5787.2	3258.65	5779.47	0.563832
TMEM209	1	Loss	7	q22.1	ENSG00000146842	130164715	130207770	872.43	1140.22	1682.42	959.17	1721.01	1393.65	712.77	1266.93	0.562594
ATP6V1F	1	Loss	7	q22.1	ENSG00000128524	128862826	128865844	2441.4	2649.01	4353.69	3250.14	2162.96	1842.46	1392.06	2545.2	0.546934
LMBR1	1	Loss	7	q36.3	ENSG00000105983	156668946	156893230	3744.73	1389	1339.07	2393.32	2273.68	1943.16	1151.85	2108.42	0.54631
POT1	1	Loss	7	q22.1	ENSG00000128513	124822386	124929983	1596.12	1137.92	1668.69	978.85	1356.38	1327.76	729.5	1342.07	0.543563
EXOC4	1	Loss	7	q33	ENSG00000131558	133253073	134066589	2901.81	2622.52	2912.76	2950.98	2237.41	2355.91	1501.34	2762.16	0.543537
FAM185A	1	Loss	7	q22.1	ENSG00000222011	102748971	102809225	334.1	222.29	175.11	263.74	104.04	161.62	106.32	198.7	0.535078
RHEB	1	Loss	7	q33	ENSG00000106615	151466012	151520120	1378.89	1198.96	1866.68	494.67	2335.73	1655.97	806.29	1517.43	0.531352
LSMEM1	1	Loss	7	q22.1	ENSG00000181016	112480853	112491062	40.14	41.46	92.7	44.61	43.91	31.08	22.64	42.685	0.530397
LRRC17	1	Loss	7	q22.1	ENSG00000128606	102912991	102944949	5.9	12.67	3.43	35.43	5.73	104.43	4.92	9.285	0.529887
CHPF2	1	Loss	7	q33	ENSG00000033100	151232489	151238827	3349.25	2816.01	2967.7	2293.6	1279.07	2096.07	1352.68	2554.8	0.529465
IFRD1	1	Loss	7	q22.1	ENSG00000006652	112422968	112481017	1834.59	983.59	1583.99	1679.52	2120.96	1963.05	926.4	1757.06	0.527246
MKRN1	1	Loss	7	q33	ENSG00000133606	140453040	140479569	3200.5	2417.51	2041.79	4192.25	3113.67	3510.86	1654.92	3157.09	0.524192
ZNF746	1	Loss	7	q33	ENSG00000181220	149472794	149497817	939.72	862.65	771.4	743.98	802.76	870.26	434.16	832.705	0.521385
ABCB8	1	Loss	7	q33	ENSG00000197150	151028422	151047782	705.97	1064.21	623.75	597.02	1802.15	1123.87	460.74	885.09	0.520557
TMUB1	1	Loss	7	q33	ENSG00000164897	151081080	151083546	1080.21	1369.42	2016.61	775.47	1345.88	1158.68	651.73	1252.28	0.520435
CDK5	1	Loss	7	q33	ENSG00000164885	151053812	151058530	942.09	619.64	611.16	644.25	797.98	639.02	331.77	641.635	0.51707
PDIA4	1	Loss	7	q33	ENSG00000155660	149003062	149028641	9383.08	9721.86	17831.4	3402.35	10308.9	9709.57	4994.29	9715.72	0.514042
REPIN1	1	Loss	7	q33	ENSG00000214022	150368189	150374044	7369.05	7114.31	7455.29	4249.98	6568.1	5697.69	3514.61	6841.2	0.513741
DLD	1	Loss	7	q22.1	ENSG00000091140	107890970	107931730	5447.1	4290.24	4424.65	3584.73	7441.5	4972.89	2379.5	4698.77	0.506409
SERPINE1	4	Gain	7	q21.2	ENSG00000106366	101127089	101139266	1.18	17.28	44.64	49.86	4.77	6.22	5.91	11.75	0.502979
ZNF777	1	Loss	7	q33	ENSG00000196453	149431363	149461123	995.21	731.36	599.72	418.57	500.17	906.31	333.74	665.54	0.501457
CALU	1	Loss	7	q22.1	ENSG00000128595	128739292	128771807	5018.56	3317.02	7756.3	3685.77	5804.48	5670.34	2663.03	5344.45	0.49828
PRKAG2	1	Loss	7	q33	ENSG00000106617	151556111	151877125	1801.53	1016.99	457.8	669.19	1075.75	565.67	408.56	843.09	0.484598
FAM3C	1	Loss	7	q22.1	ENSG00000196937	121348851	121396364	848.82	503.31	603.15	436.94	962.16	617.88	295.35	610.515	0.483772
ZNF783	1	Loss	7	q33	ENSG00000204946	149262171	149297302	1494.59	1406.28	631.77	801.71	448.63	564.42	342.6	716.74	0.477998
PRKAG2-AS1	1	Loss	7	q33	ENSG00000239911	151877042	151879223	310.49	297.15	160.23	41.99	430.49	125.57	109.28	228.69	0.477852
GCC1	1	Loss	7	q22.1	ENSG00000179562	127580618	127593611	777.99	810.83	920.18	1102.19	1030.89	961.01	448.93	940.595	0.477283
TNPO3	1	Loss	7	q22.1	ENSG00000064419	128954180	129055173	3660.91	4338.61	5669.87	3353.8	5247.04	4061.61	1997.52	4200.11	0.475588
CUL1	1	Loss	7	q33	ENSG00000055130	148697914	148801036	5280.64	2994.53	3512.48	1232.09	1447.06	2961.36	1405.85	2977.95	0.472087
RASA4B	1	Loss	7	q22.1	ENSG00000170667	102482445	102517781	10.63	10.37	10.3	19.68	10.5	3.73	4.92	10.435	0.47149
ZNF277	1	Loss	7	q22.1	ENSG00000198839	112206588	112343096	1133.34	722.14	607.73	770.22	562.22	979.66	344.57	746.18	0.461779
SYPL1	1	Loss	7	q22.1	ENSG00000008282	106090503	106112576	9351.21	3523.18	4505.91	2661	5253.72	3330.59	1840.99	4014.55	0.45858
CBLL1	1	Loss	7	q22.1	ENSG00000105879	107743697	107761667	1597.3	1124.1	1236.06	1306.88	1335.38	1596.3	602.51	1321.13	0.456057
IMMP2L	1	Loss	7	q22.1	ENSG00000184903	110663051	111562517	740.21	304.06	132.76	247.99	306.4	161.62	125.03	276.025	0.452966
ZNF212	1	Loss	7	q33	ENSG00000170260	149239651	149255609	587.92	558.59	517.32	278.17	546.94	635.29	250.06	552.765	0.45238
ZNF398	1	Loss	7	q33	ENSG00000197024	149126416	149182802	1521.74	875.32	788.56	436.94	823.76	686.26	361.31	806.16	0.448186
PARP12	1	Loss	7	q33	ENSG00000059378	140023744	140063721	916.11	145.12	527.62	1445.96	650.03	329.45	259.9	588.825	0.441388
AGK	1	Loss	7	q33	ENSG00000006530	141551189	141655244	596.18	431.9	447.5	430.38	292.09	341.89	190.01	431.14	0.440715
PAXIP1	1	Loss	7	q33	ENSG00000157212	154943687	155003084	1766.12	1628.56	1420.33	1746.44	2047.46	1563.97	742.3	1687.5	0.439881
CHCHD3	1	Loss	7	q22.1	ENSG00000106554	132784868	133082088	3754.18	2994.53	3620.06	1711.01	4248.6	3101.84	1475.74	3360.95	0.439084
ABCF2	1	Loss	7	q33	ENSG00000033050	151207837	151227230	3375.22	3973.51	2549.95	1650.66	2763.36	1888.46	1157.75	2656.66	0.435792
ZNF282	1	Loss	7	q33	ENSG00000170265	149195485	149226248	2261.95	1567.52	1377.98	952.6	1290.52	1706.94	639.92	1472.75	0.434507
GIMAP5	1	Loss	7	q33	ENSG00000196329	150722253	150750033	11.81	13.82	17.17	65.61	41.04	19.89	7.88	18.53	0.425256
CDHR3	1	Loss	7	q22.1	ENSG00000128536	105876796	106033773	8.26	10.37	5.72	3.94	36.27	4.97	2.95	6.99	0.422031
BLACE	1	Loss	7	q33	ENSG00000204960	155356985	155367934	0	13.82	10.3	0	59.18	3.73	2.95	7.015	0.420527
SLC35B4	1	Loss	7	q33	ENSG00000205060	134289332	134317051	1578.41	1633.17	1665.25	2108.59	2004.51	1208.41	691.11	1649.21	0.419055
DNAJC2	1	Loss	7	q22.1	ENSG00000105821	103312474	103344873	3627.86	2490.07	1982.28	1613.92	2191.59	1612.46	865.36	2086.93	0.414656
NDUFA5	1	Loss	7	q22.1	ENSG00000128609	123536997	123558255	2521.67	2134.18	2212.32	1157.3	3195.76	2020.24	885.05	2173.25	0.407247
DNAJB6	1	Loss	7	q36.3	ENSG00000105993	157335381	157417439	3943.07	2227.47	4398.33	2361.83	2213.55	2383.26	947.07	2372.55	0.399179
POLR2J	1	Loss	7	q22.1	ENSG00000005075	102473118	102478907	1008.2	1470.77	1439.78	1327.87	1535.83	1330.25	540.48	1385.02	0.390234
GRB10	1	Loss	7	p12.1	ENSG00000106070	50590063	50793462	2910.08	1538.73	502.44	3467.95	2215.46	1268.09	730.49	1877.1	0.38916
ZNF786	1	Loss	7	q33	ENSG00000197362	149069643	149090782	669.38	181.98	185.41	220.44	224.31	84.54	78.76	202.925	0.388124
TMEM130	4	Gain	7	q21.2	ENSG00000166448	98846488	98870771	41.32	0	1.14	3.94	13.36	1.24	0.98	2.59	0.378378
IMPDH1	1	Loss	7	q22.1	ENSG00000106348	128392277	128410252	5048.07	4692.2	3471.28	5959.68	2982.9	4780.19	1788.81	4736.19	0.377689
METTL2B	1	Loss	7	q22.1	ENSG00000165055	128476729	128506602	1504.03	1488.05	1246.36	909.3	1542.52	1225.82	508.98	1367.2	0.372278
GIMAP2	1	Loss	7	q33	ENSG00000106560	150685697	150693641	646.95	208.47	439.49	604.89	323.58	637.77	192.96	522.19	0.369521
ATXN7L1	1	Loss	7	q22.1	ENSG00000146776	105605067	105876604	904.31	823.5	480.69	787.28	426.67	535.83	244.15	661.555	0.369055
CREB3L2	1	Loss	7	q33	ENSG00000182158	137874979	138002067	5457.72	2068.53	3879.87	3646.4	5373.99	2674.17	1374.34	3763.14	0.365211
RINT1	1	Loss	7	q22.1	ENSG00000135249	105532085	105567677	1232.5	1033.11	1139.93	850.26	1136.84	740.96	395.76	1084.97	0.364764
NAMPT	1	Loss	7	q22.1	ENSG00000105835	106248285	106286326	2973.83	1437.37	2347.38	1481.39	1877.56	910.04	612.35	1679.47	0.364608
NOM1	1	Loss	7	q36.3	ENSG00000146909	156949723	156973182	2691.67	2547.65	1737.36	1651.97	2532.36	2348.45	886.04	2440.41	0.363071
UBE3C	1	Loss	7	q36.3	ENSG00000009335	157138913	157269372	4839.11	3822.63	2961.97	4497.97	4536.87	3656.32	1501.34	4160.3	0.360873
FLNC	1	Loss	7	q22.1	ENSG00000128591	128830377	128859274	363.61	1.15	9.16	40.68	24.82	259.83	11.81	32.75	0.360611
PMPCB	1	Loss	7	q22.1	ENSG00000105819	103297422	103329511	2731.81	2696.23	2956.25	2454.99	2561.95	2705.25	966.76	2700.74	0.357961
ORC5	1	Loss	7	q22.1	ENSG00000164815	104126341	104208047	672.92	1022.75	700.44	889.62	1009.89	646.48	283.53	795.03	0.356628
NDUFB2	1	Loss	7	q33	ENSG00000090266	140690777	140722790	2341.05	2285.06	1068.97	1497.14	2202.09	1294.19	649.76	1849.62	0.351295
ALKBH4	1	Loss	7	q22.1	ENSG00000160993	102456238	102464876	512.36	555.14	545.93	551.09	376.08	425.18	184.1	529.145	0.34792
RBM28	1	Loss	7	q22.1	ENSG00000106344	128297685	128343908	4983.14	3163.84	2364.54	2250.3	2794.86	2064.99	886.04	2579.7	0.343466
SLC4A2	1	Loss	7	q33	ENSG00000164889	151057210	151076527	2799.11	3669.45	5001.48	2625.57	3401.94	4183.44	1211.9	3535.7	0.342761
BPGM	1	Loss	7	q33	ENSG00000172331	134646808	134679813	295.14	424.99	612.31	301.79	413.31	375.45	132.91	394.38	0.33701
CNOT4	1	Loss	7	q33	ENSG00000080802	135361795	135510127	905.49	673.77	816.03	826.64	721.62	873.99	276.64	821.335	0.336817
NSUN5P1	4	Gain	7	q11.22	ENSG00000223705	75410322	75416787	1566.6	769.36	1050.65	927.67	2240.28	992.09	333.74	1021.37	0.326757
FASTK	1	Loss	7	q33	ENSG00000164896	151076593	151080866	2171.05	2029.37	2015.47	1225.53	2085.64	1979.21	660.59	2022.42	0.326633
ASIC3	1	Loss	7	q33	ENSG00000213199	151048292	151052756	12.99	38.01	41.2	61.67	408.54	119.35	16.74	51.435	0.325459
TPK1	1	Loss	7	q33	ENSG00000196511	144451941	144836395	197.15	433.06	345.64	229.62	476.31	146.7	92.54	287.63	0.321733
ARMC10	1	Loss	7	q22.1	ENSG00000170632	103074881	103099764	857.09	780.88	709.59	851.57	643.35	418.97	237.26	745.235	0.318369
SRPK2	1	Loss	7	q22.1	ENSG00000135250	105110704	105399308	2610.22	846.53	1266.96	2158.45	1668.51	1485.65	500.12	1577.08	0.317118
GAL3ST4	4	Gain	7	q21.2	ENSG00000197093	100159244	100168750	3.54	0	9.16	40.68	302.59	46	7.88	24.92	0.316212
POLR2J3	1	Loss	7	q22.1	ENSG00000168255	102537918	102572656	433.27	585.09	156.8	755.79	320.72	350.59	119.12	391.93	0.303932
KIAA1549	1	Loss	7	q33	ENSG00000122778	138831381	138981318	2010.49	2.3	40.06	716.42	545.04	198.92	107.31	371.98	0.288483
ST7-AS1	1	Loss	7	q22.1	ENSG00000227199	116952446	116954334	11.81	13.82	10.3	32.8	34.36	28.59	5.91	21.205	0.278708
KCP	1	Loss	7	q22.1	ENSG00000135253	128862451	128910719	2.36	110.57	196.85	73.48	15.27	200.16	25.6	92.025	0.278185
POLR2J2	1	Loss	7	q22.1	ENSG00000228049	102665368	102671629	56.67	112.87	30.9	112.84	58.23	57.19	15.75	57.71	0.272916
ANKRD7	1	Loss	7	q22.1	ENSG00000106013	118214669	118496171	0	34.55	3.43	0	3.82	17.41	0.98	3.625	0.270345
GNG11	4	Gain	7	q21.2	ENSG00000127920	93921699	93928610	752.02	0	195.71	585.21	0	0	24.61	97.855	0.251495
ZC3HC1	1	Loss	7	q22.1	ENSG00000091732	130018286	130051451	759.1	852.29	984.27	921.11	790.35	1033.12	222.49	886.7	0.250919
AGAP3	1	Loss	7	q33	ENSG00000133612	151085831	151144436	3250.08	1780.59	1621.76	788.59	2827.31	2219.15	490.27	1999.87	0.245151
DOCK4	1	Loss	7	q22.1	ENSG00000128512	111726110	112206411	976.32	228.04	28.61	164.02	226.22	49.73	46.27	195.12	0.237136
PUS7	1	Loss	7	q22.1	ENSG00000091127	105439661	105522267	2918.34	1691.91	742.78	1082.51	1218.93	760.85	269.75	1150.72	0.234418
HILPDA	1	Loss	7	q22.1	ENSG00000135245	128455849	128458418	729.59	1064.21	1209.74	610.14	700.62	647.72	161.46	715.105	0.225785
POLR2J2	1	Loss	7	q22.1	ENSG00000267645	102637049	102671641	1.18	4.61	4.58	18.37	4.77	1.24	0.98	4.595	0.213275
TRIP6	4	Gain	7	q21.2	ENSG00000087077	100867138	100873454	5.9	3341.2	2467.55	1587.67	240.54	2948.92	408.56	2027.61	0.201498
SLC26A4	1	Loss	7	q22.1	ENSG00000091137	107660635	107717809	4.72	13.82	25.18	5.25	62.04	8.7	1.97	11.26	0.174956
KIAA1324L	4	Gain	7	q11.22	ENSG00000164659	86876906	87059699	0	0	0	45.92	170.86	49.73	3.94	22.96	0.171603
ZC3HAV1L	1	Loss	7	q33	ENSG00000146858	139025706	139036029	505.28	255.69	224.32	335.9	0	569.4	49.22	295.795	0.166399
IQUB	1	Loss	7	q22.1	ENSG00000164675	123452400	123535077	2.36	9.21	8.01	3.94	8.59	3.73	0.98	5.975	0.164017
TAS2R5	1	Loss	7	q33	ENSG00000127366	141790217	141791367	56.67	41.46	20.6	51.17	32.45	18.65	5.91	36.955	0.159924
ZNF775	1	Loss	7	q33	ENSG00000196456	150379335	150398631	306.95	200.4	346.78	164.02	226.22	297.13	41.35	261.675	0.15802
EPHB4	4	Gain	7	q21.2	ENSG00000196411	100802565	100827521	33.06	783.18	363.95	1175.67	1161.66	900.09	122.08	841.635	0.145051
PRRT4	1	Loss	7	q22.1	ENSG00000224940	128350325	128361685	2110.84	1711.49	428.04	936.86	1165.48	1105.22	151.61	1135.35	0.133536
NOS3	1	Loss	7	q33	ENSG00000164867	150990995	151014588	2.36	20.73	20.6	68.23	543.13	458.75	5.91	44.48	0.132869
LRWD1	1	Loss	7	q22.1	ENSG00000161036	102464929	102473168	1015.28	1189.75	1038.06	703.3	1041.39	750.91	135.86	1026.67	0.132331
TAS2R4	1	Loss	7	q33	ENSG00000127364	141778442	141780819	37.78	32.25	24.03	24.93	34.36	46	3.94	33.305	0.118301
KLRG2	1	Loss	7	q33	ENSG00000188883	139452690	139483712	1181.74	21.88	11.45	0	0	68.38	1.97	16.665	0.118212
ATP6V0E2	1	Loss	7	q33	ENSG00000171130	149872968	149880698	780.35	20.73	820.61	3.94	843.8	353.08	66.95	566.715	0.118137
RASA4	1	Loss	7	q22.1	ENSG00000105808	102573807	102616757	30.69	134.75	53.79	98.41	49.64	118.11	8.86	76.1	0.116426
ATP6V0E2-AS1	1	Loss	7	q33	ENSG00000204934	149867697	149880610	106.25	0	90.42	0	47.73	55.95	5.91	51.84	0.114005
ATG9B	1	Loss	7	q33	ENSG00000181652	151012209	151024499	8.26	28.79	54.94	5.25	45.82	142.97	3.94	37.305	0.105616
MNX1	1	Loss	7	q36.3	ENSG00000130675	156994051	157010651	0	0	20.6	837.14	0	62.16	0.98	10.3	0.0951456
MLXIPL	4	Gain	7	q11.22	ENSG00000009950	73593194	73624543	0	40.31	153.36	2.62	21.95	440.1	1.97	31.13	0.063283
GPC2	4	Gain	7	q21.2	ENSG00000213420	100169606	100177372	35.42	8.06	34.34	178.45	681.53	170.32	3.94	102.87	0.0383008
KCNH2	1	Loss	7	q33	ENSG00000055118	150944961	150978315	141.67	57.59	10.3	325.41	181.36	349.35	0.98	161.515	0.00606755
DPY19L2P2	1	Loss	7	q22.1	ENSG00000170629	103175133	103280410	384.86	1087.24	919.04	15.75	0	597.99	1.97	491.425	0.00400875
BHLHE22	3	Gain	8	q12.3	ENSG00000180828	64580367	64583628	0	0	0	2.62	0	1135.06	1137.08	0	Inf
DEFB1	3	Gain	8	p23.2	ENSG00000164825	6870575	6878022	0	1.15	3198.89	0	0	2133.37	5256.17	0.575	9141.17
LPL	3	Gain	8	p21.3	ENSG00000175445	19901717	19967258	0	8.06	5870.16	1.31	0.95	377.94	5992.56	4.685	1279.09
PI15	3	Gain	8	q12.3	ENSG00000137558	74824537	74855029	0	0	1524.48	0	6.68	1.24	551.31	0.62	889.21
HNF4G	3	Gain	8	q12.3	ENSG00000164749	75407914	75566843	0	1.15	0	0	2.86	130.54	447.94	0.575	779.026
CHMP4C	3	Gain	8	q12.3	ENSG00000164695	81732434	81759515	0	1.15	1.14	3.94	0	9.95	426.28	1.145	372.297
PENK	3	Gain	8	p11.21	ENSG00000181195	56436674	56446734	0	11.52	41.2	0	0	247.4	2019.18	5.76	350.552
FAM135B	3	Gain	8	q24.21	ENSG00000147724	138130023	138496822	0	46.07	0	1.31	9.55	3.73	808.26	2.52	320.738
ZC2HC1A	3	Gain	8	q12.3	ENSG00000104427	78666047	78719765	0	3.46	2.29	0	0.95	1.24	312.08	1.095	285.005
XKR5	3	Gain	8	p23.2	ENSG00000275591	6808517	6835644	2.36	0	73.25	0	0.95	69.62	282.55	1.655	170.725
CRISPLD1	3	Gain	8	q12.3	ENSG00000121005	74984515	75034558	0	0	368.53	0	3.82	595.5	281.56	1.91	147.414
LY96	3	Gain	8	q12.3	ENSG00000154589	73991352	74029087	0	1.15	21.75	93.16	3.82	1.24	356.38	2.53	140.862
TRPS1	3	Gain	8	q22.1	ENSG00000104447	115408496	115809673	1.18	1.15	1.14	1326.56	10.5	982.15	696.03	5.84	119.183
TPD52	3	Gain	8	q12.3	ENSG00000076554	80034745	80231232	1.18	5573.28	45.78	1.31	0	1004.52	2293.85	23.545	97.4241
TEX15	3	Gain	8	p21.3	ENSG00000133863	30831544	30890606	0	2814.86	1.14	0	0	27.35	44.3	0.57	77.7193
NRG1	3	Gain	8	p21.3	ENSG00000157168	31639386	32767959	0	2.3	1.14	620.64	0	0	37.41	0.57	65.6316
FAM84B	3	Gain	8	q22.1	ENSG00000168672	126552442	126558393	0	5.76	0	599.64	532.63	29.84	1157.75	17.8	65.0421
FAM66B	3	Gain	8	p23.1	ENSG00000215374	7301611	7355354	2.36	1.15	8.01	0	0	47.24	112.23	1.755	63.9487
DEFA4	3	Gain	8	p23.2	ENSG00000164821	6935822	6938338	0	14.97	34.34	0	0	120.59	430.22	7.485	57.4776
MSR1	3	Gain	8	p23.1	ENSG00000038945	16107878	16567490	0	4.61	1.14	0	6.68	2.49	82.7	1.815	45.5647
ANK1	3	Gain	8	p11.21	ENSG00000029534	41653220	41896762	0	1.15	0	3.94	0	37.3	25.6	0.575	44.5217
EPPK1	3	Gain	8	q24.21	ENSG00000261150	143857324	143878464	0	2.3	1.14	1.31	0.95	57.19	52.18	1.225	42.5959
TSPYL5	3	Gain	8	q22.1	ENSG00000180543	97273474	97277964	0	10.37	268.96	0	0	305.83	213.63	5.185	41.2015
ADHFE1	3	Gain	8	q12.3	ENSG00000147576	66430185	66471601	7.08	27.64	12.59	14.43	20.05	2.49	546.39	13.51	40.4434
RSPO2	3	Gain	8	q22.1	ENSG00000147655	107899316	108083648	0	21.88	8.01	0	9.55	1.24	162.44	4.625	35.1222
LINC00599	3	Gain	8	p23.1	ENSG00000253230	9900064	9905366	3.54	636.91	589.42	10.5	0	34.81	710.8	22.655	31.375
KHDRBS3	3	Gain	8	q24.21	ENSG00000131773	135457457	135656722	4.72	86.38	5.72	14.43	0.95	11.19	239.23	8.455	28.2945
C8orf46	3	Gain	8	q12.3	ENSG00000169085	66460003	66518524	0	2.3	2.29	1.31	2.86	1.24	48.24	1.8	26.8
MSC	3	Gain	8	q12.3	ENSG00000178860	71841549	71844468	2.36	28.79	3.43	221.75	0	55.95	414.47	16.11	25.7275
PNOC	3	Gain	8	p21.3	ENSG00000168081	28316986	28343355	0	383.53	22.89	27.55	0	59.67	613.33	25.22	24.3192
PEBP4	3	Gain	8	p21.3	ENSG00000134020	22713251	23000000	0	3.46	0	1.31	2.86	0	15.75	0.655	24.0458
CYP7B1	3	Gain	8	q12.3	ENSG00000172817	64587763	64798761	0	6.91	6.87	14.43	0	16.16	162.44	6.89	23.5762
ADAM28	3	Gain	8	p21.3	ENSG00000042980	24294040	24359018	40.14	38.01	27.47	3309.19	20.05	13.68	738.36	32.74	22.5522
KCNQ3	3	Gain	8	q24.21	ENSG00000184156	132120858	132481019	0	36.86	10.3	3.94	1.91	203.89	150.63	7.12	21.1559
NKX3-1	3	Gain	8	p21.3	ENSG00000167034	23678693	23682927	0	3.46	10.3	1.31	107.86	7.46	110.26	5.46	20.1941
CA8	3	Gain	8	p11.21	ENSG00000178538	60187347	60281412	3161.54	1.15	89.27	122.03	0	351.83	2078.25	105.65	19.6711
CA2	3	Gain	8	q12.3	ENSG00000104267	85463852	85481493	3.54	22733.1	1843.79	263.74	1.91	4649.65	20332.6	1053.77	19.2952
PDGFRL	3	Gain	8	p22	ENSG00000104213	17576433	17644071	0	5.76	26.32	0	0	1.24	11.81	0.62	19.0484
EGR3	3	Gain	8	p21.3	ENSG00000179388	22687659	22693302	4.72	41.46	11.45	1099.56	1.91	4.97	145.7	8.21	17.7467
EYA1	3	Gain	8	q12.3	ENSG00000104313	71197433	71362232	0	2.3	2.29	0	28.64	4.97	37.41	2.295	16.3007
SPATC1	3	Gain	8	q24.21	ENSG00000186583	144012414	144047085	1.18	38.01	9.16	2.62	147	19.89	236.28	14.525	16.2671
CLDN23	3	Gain	8	p23.1	ENSG00000253958	8701938	8704106	0	96.75	67.53	1.31	0	256.1	514.89	34.42	14.959
TMEM74	3	Gain	8	q22.1	ENSG00000164841	108606850	108787615	0	0	24.03	0	1.91	12.43	12.8	0.955	13.4031
ZNF572	3	Gain	8	q22.1	ENSG00000180938	124973298	124979389	0	6.91	14.88	97.1	0	53.46	137.83	10.895	12.6508
PLAG1	3	Gain	8	p11.21	ENSG00000181690	56160904	56211324	21.25	188.89	207.16	338.53	1112.98	517.18	3359.06	272.845	12.3112
ESRP1	3	Gain	8	q22.1	ENSG00000104413	94641074	94707466	0	1.15	6.87	0	0	33.57	6.89	0.575	11.9826
EPHX2	3	Gain	8	p21.3	ENSG00000120915	27490779	27545564	0	18.43	313.59	1.31	1.91	138	109.28	10.17	10.7453
MIR5194	3	Gain	8	q24.21	ENSG00000264653	130008334	130008453	1.18	2.3	2.29	3.94	0	0	17.72	1.735	10.2133
ADAMDEC1	3	Gain	8	p21.3	ENSG00000134028	24384285	24406013	0	87.53	2.29	444.81	0	6.22	43.32	4.255	10.181
TMEM71	3	Gain	8	q24.21	ENSG00000165071	132685007	132760712	34.24	863.81	171.68	232.25	671.03	50.97	1921.72	201.965	9.51511
ATP6V0D2	3	Gain	8	q12.3	ENSG00000147614	85987323	86154228	0	1.15	2.29	1.31	149.86	2.49	16.74	1.8	9.3
RGS20	3	Gain	8	p11.21	ENSG00000147509	53851808	53959303	3.54	2.3	16.02	0	0.95	6.22	26.58	2.92	9.10274
JPH1	3	Gain	8	q12.3	ENSG00000104369	74234700	74321328	0	127.84	101.86	1.31	0	79.57	362.29	40.44	8.9587
MCMDC2	3	Gain	8	q12.3	ENSG00000178460	66870749	66922048	10.63	100.2	6.87	35.43	12.41	280.97	205.76	23.92	8.60201
ZNF703	3	Gain	8	p21.3	ENSG00000183779	37695751	37700021	0	187.73	76.68	123.34	241.5	130.54	1054.38	126.94	8.30613
ZNF704	3	Gain	8	q12.3	ENSG00000164684	80628451	80874781	1640.98	5.76	0	6.56	0	259.83	50.21	6.16	8.15097
RAD21-AS1	3	Gain	8	q22.1	ENSG00000253327	116874424	116876868	5.9	5.76	4.58	9.18	2.86	13.68	47.26	5.83	8.10635
GFRA2	3	Gain	8	p21.3	ENSG00000168546	21690403	21812357	11.81	3.46	0	77.42	0.95	1.24	18.71	2.35	7.9617
FAM110B	3	Gain	8	p11.21	ENSG00000169122	57994509	58204279	0	179.67	92.7	2.62	0	105.67	377.06	47.66	7.91146
SDC2	3	Gain	8	q22.1	ENSG00000169439	96493351	96611780	1.18	3797.29	1360.81	0	1.91	1168.63	4469.56	585.27	7.63675
TCF24	3	Gain	8	q12.3	ENSG00000261787	66946501	66962590	0	0	4.58	1.31	0	21.13	4.92	0.655	7.51145
MTSS1	3	Gain	8	q22.1	ENSG00000170873	124550790	124728429	1988.06	156.64	121.32	961.79	21	27.35	1017.96	138.98	7.32451
LINC00968	3	Gain	8	p11.21	ENSG00000246430	56496246	56559823	0	41.46	37.77	5.25	0	16.16	75.81	10.705	7.08174
NUGGC	3	Gain	8	p21.3	ENSG00000189233	28021964	28083871	0	5.76	1.14	0	0	2.49	3.94	0.57	6.91228
PURG	3	Gain	8	p21.3	ENSG00000172733	30995802	31033715	0	2.3	1.14	0	17.18	0	3.94	0.57	6.91228
LINC00051	3	Gain	8	q24.21	ENSG00000254008	142198356	142209003	0	20.73	5.72	0	26.73	48.49	86.63	13.225	6.55047
MATN2	3	Gain	8	q22.1	ENSG00000132561	97868840	98036716	0	368.56	359.37	325.41	0	267.29	1868.55	296.35	6.30521
TOP1MT	3	Gain	8	q24.21	ENSG00000184428	143304384	143359979	2407.16	10425.6	3343.09	498.61	1401.25	2291.26	14073.2	2349.21	5.99062
FAM167A	3	Gain	8	p23.1	ENSG00000154319	11421463	11474715	29.51	4.61	1.14	0	21	0	16.74	2.875	5.82261
TMEM55A	3	Gain	8	q12.3	ENSG00000155099	90993796	91041064	435.63	1552.55	243.78	1108.75	299.72	248.64	2095.97	367.675	5.70061
FBXO32	3	Gain	8	q22.1	ENSG00000156804	123497889	123541206	2.36	161.24	65.24	70.85	24.82	34.81	251.04	50.025	5.01829
RAB11FIP1	3	Gain	8	p21.3	ENSG00000156675	37858618	37899467	1099.1	5976.39	1304.73	4478.29	915.39	1018.2	5920.69	1201.91	4.92605
LRRC6	3	Gain	8	q24.21	ENSG00000129295	132571953	132675617	1.18	102.51	5.72	27.55	3.82	96.97	81.71	16.635	4.91193
MTMR7	3	Gain	8	p22	ENSG00000003987	17298030	17413528	1.18	24.19	11.45	2.62	1.91	6.22	21.66	4.42	4.90045
HR	3	Gain	8	p21.3	ENSG00000168453	22114415	22133384	7.08	0	1.14	1.31	1.91	14.92	7.88	1.61	4.89441
NCALD	3	Gain	8	q22.1	ENSG00000104490	101686543	102124907	221.95	1888.86	398.29	217.81	16.23	52.22	1064.23	219.88	4.84005
TNFRSF10D	3	Gain	8	p21.3	ENSG00000173530	23135588	23164030	474.58	1751.8	718.75	1596.86	170.86	479.88	2791.02	599.315	4.65702
GGH	3	Gain	8	q12.3	ENSG00000137563	63015079	63039171	551.32	4124.39	2666.69	970.97	1.91	1331.49	4964.76	1151.23	4.31257
EXT1	3	Gain	8	q22.1	ENSG00000182197	117794490	118111853	1.18	102.51	64.09	11.81	8.59	2.49	43.32	10.2	4.24706
HGSNAT	3	Gain	8	p11.21	ENSG00000165102	43140455	43202855	3467.3	1842.79	1480.99	5060.88	967.89	1852.4	7846.35	1847.6	4.24679
TNFRSF10C	3	Gain	8	p21.3	ENSG00000173535	23084355	23117437	9.44	63.35	175.11	464.49	24.82	41.03	213.63	52.19	4.09331
ASAP1	3	Gain	8	q24.21	ENSG00000153317	130052104	130443660	1748.41	6167.58	2982.58	3024.45	1265.7	2523.74	11243.8	2753.16	4.08397
CHCHD7	3	Gain	8	p11.21	ENSG00000170791	56211686	56218798	971.6	3192.63	2009.75	3839.29	4431.87	819.28	10494.6	2601.19	4.03454
TRIB1	3	Gain	8	q22.1	ENSG00000173334	125430321	125438405	1054.24	1537.58	463.52	2578.33	69.68	317.02	2943.61	758.88	3.87889
MSRA	3	Gain	8	p23.1	ENSG00000175806	10054268	10428891	338.82	1549.09	417.74	814.83	480.13	637.77	2131.41	558.95	3.81324
SNORA72	3	Gain	8	q22.1	ENSG00000201944	205731221	205731352	3.54	0	3.43	6.56	0	1.24	8.86	2.335	3.79443
NCOA2	3	Gain	8	q12.3	ENSG00000140396	70109762	70403805	524.17	3983.88	1206.31	1951.13	1173.11	1586.35	5255.18	1396.33	3.76357
PLAT	3	Gain	8	p11.21	ENSG00000104368	42175233	42207724	20.07	0	2.29	10.5	1.91	0	7.88	2.1	3.75238
FAM83A	3	Gain	8	q22.1	ENSG00000147689	123178960	123210079	0	0	1.14	47.24	9.55	0	1.97	0.57	3.45614
DCSTAMP	3	Gain	8	q22.1	ENSG00000164935	104339087	104356689	0	0	2.29	0	6.68	9.95	3.94	1.145	3.44105
RAB2A	3	Gain	8	p11.21	ENSG00000104388	60516857	60623627	3693.97	9379.79	4265.56	3212.09	3238.71	2242.77	11736	3466.34	3.38572
TNFRSF10B	3	Gain	8	p21.3	ENSG00000120889	23020133	23069179	643.4	5528.36	1081.56	6752.21	956.44	389.13	3412.23	1019	3.34861
OPLAH	3	Gain	8	q24.21	ENSG00000178814	144051266	144063965	0	805.07	592.85	22.31	336.95	624.1	1497.4	464.9	3.22091
DLC1	3	Gain	8	p23.1	ENSG00000164741	13083361	13604610	2709.38	1.15	0	40.68	1.91	0	4.92	1.53	3.21569
PLEKHA2	3	Gain	8	p21.3	ENSG00000169499	38901235	38973909	3343.34	3606.1	1463.82	2263.42	2342.41	1741.75	7389.55	2302.91	3.20878
RHOBTB2	3	Gain	8	p21.3	ENSG00000008853	22987417	23020199	87.36	2083.5	1060.95	585.21	894.39	781.99	2655.16	838.19	3.16773
BNIP3L	3	Gain	8	p21.3	ENSG00000104765	26382898	26505636	1494.59	3312.41	4828.66	2478.61	1096.75	2743.79	8090.5	2611.2	3.09838
LY6K	3	Gain	8	q24.21	ENSG00000160886	142700111	142705127	17.71	28.79	535.63	5.25	0	1.24	35.44	11.48	3.08711
TG	3	Gain	8	q24.21	ENSG00000042832	132866958	133134903	2.36	3.46	11.45	15.75	6.68	9.95	25.6	8.315	3.07877
CA3	3	Gain	8	q12.3	ENSG00000164879	85373436	85449040	0	17.28	4.58	0	12.41	54.7	25.6	8.495	3.01354
TMEM65	3	Gain	8	q22.1	ENSG00000164983	124306189	124372692	2400.08	2234.38	5596.62	1313.44	3585.2	974.69	6882.54	2317.23	2.97016
YTHDF3-AS1	3	Gain	8	q12.3	ENSG00000270673	63167725	63168442	4.72	46.07	19.46	31.49	21.95	14.92	61.04	20.705	2.94808
SMIM19	3	Gain	8	p11.21	ENSG00000176209	42541155	42555193	545.42	1406.28	1137.64	612.76	1021.34	564.42	2368.67	817.05	2.89905
FZD6	3	Gain	8	q22.1	ENSG00000164930	103298433	103332866	1002.29	9.21	501.29	1199.28	0	772.04	1809.48	636.665	2.84212
SLA	3	Gain	8	q24.21	ENSG00000155926	133036724	133103054	1119.17	3234.09	1178.84	1756.94	2090.42	406.53	4169.3	1467.89	2.84034
PLEC	3	Gain	8	q24.21	ENSG00000178209	143915147	143976734	1702.37	15417.2	5056.41	23547.4	3668.25	5470.18	14760.4	5263.3	2.8044
SH2D4A	3	Gain	8	p22	ENSG00000104611	19313617	19396218	633.96	222.29	248.36	0	0	220.05	606.44	221.17	2.74196
RHPN1-AS1	3	Gain	8	q24.21	ENSG00000254389	143366631	143368548	37.78	109.42	68.67	0	13.36	85.78	145.7	53.225	2.73744
PHYHIP	3	Gain	8	p21.3	ENSG00000168490	22219704	22232341	4.72	0	4.58	1.31	0	3.73	6.89	2.52	2.73413
TP53INP1	3	Gain	8	q22.1	ENSG00000164938	94925972	94949411	171.18	730.2	264.38	2398.57	23.86	358.05	843.7	311.215	2.71099
RHPN1	3	Gain	8	q24.21	ENSG00000158106	143368887	143384220	498.2	1211.63	1209.74	1.31	252.95	498.53	1346.78	498.365	2.7024
ZNF34	3	Gain	8	q24.3	ENSG00000196378	144773114	144787345	265.63	262.6	170.53	118.09	85.91	77.08	383.95	144.31	2.66059
PLEKHF2	3	Gain	8	q22.1	ENSG00000175895	95133804	95156684	2787.3	3458.68	1573.69	1560.12	1603.61	993.33	4196.86	1588.65	2.64178
ERLIN2	3	Gain	8	p21.3	ENSG00000147475	37736599	37759101	2840.43	5005.47	4248.4	2517.97	1457.56	2365.85	7067.62	2679.2	2.63796
FAM86B1	3	Gain	8	p23.1	ENSG00000186523	12182096	12194133	131.04	69.1	12.59	0	9.55	2.49	28.55	11.07	2.57904
ZDHHC2	3	Gain	8	p22	ENSG00000104219	17156029	17224799	4448.35	6631.73	2695.3	825.33	1711.47	1570.19	5678.51	2203.39	2.57718
OXR1	3	Gain	8	q22.1	ENSG00000164830	106359476	106752694	1211.25	4251.08	1970.83	1721.51	293.04	1547.81	4201.78	1634.66	2.57043
FBXO25	3	Gain	8	p23.3	ENSG00000147364	406428	477967	600.9	2181.4	755.37	600.95	351.27	769.55	1732.69	678.16	2.55499
GSR	3	Gain	8	p21.3	ENSG00000104687	30678061	30727926	3662.09	6441.69	3185.15	2491.73	2184.91	1547.81	7231.04	2838.44	2.54754
ADAM9	3	Gain	8	p21.3	ENSG00000168615	38996869	39105144	1123.89	2790.67	1398.58	1411.85	1008.94	671.34	3180.87	1261.23	2.52203
ZNF252P	3	Gain	8	q24.3	ENSG00000196922	144973589	145002895	968.06	1359.06	653.51	551.09	418.08	689.99	1681.5	671.75	2.50316
PSCA	3	Gain	8	q24.21	ENSG00000167653	142670308	142682724	12.99	13.82	1.14	14.43	6.68	2.49	24.61	9.835	2.50229
MIR320A	3	Gain	8	p21.3	ENSG00000208037	22244962	22245043	2.36	4.61	0	0	2.86	0	2.95	1.18	2.5
PDE7A	3	Gain	8	q12.3	ENSG00000205268	65717510	65842322	5574.6	4173.91	11229.9	2268.67	5093.36	3492.21	11514.5	4633.64	2.48499
ESCO2	3	Gain	8	p21.3	ENSG00000171320	27771949	27812640	1206.53	1626.26	470.39	238.81	829.48	793.18	2011.3	811.33	2.47902
SNTB1	3	Gain	8	q22.1	ENSG00000172164	120535745	120813273	703.61	6907	5782.03	2874.87	4178.92	2353.42	8540.41	3526.89	2.42151
SQLE	3	Gain	8	q22.1	ENSG00000104549	124998497	125022283	6729.19	6470.49	11154.3	2263.42	5203.13	1685.81	14111.6	5836.81	2.41769
FAM49B	3	Gain	8	q24.21	ENSG00000153310	129839593	130017129	7474.12	10649	6347.41	5598.85	5646.98	4543.98	14382.4	5997.19	2.39818
FLJ46284	3	Gain	8	q12.3	ENSG00000248858	92699742	92879502	21.25	36.86	19.46	40.68	0	8.7	48.24	20.355	2.36993
MAFA	3	Gain	8	q24.21	ENSG00000182759	143419182	143430406	0	11.52	5.72	1.31	2.86	1.24	4.92	2.085	2.35971
ENTPD4	3	Gain	8	p21.3	ENSG00000197217	23385783	23457695	1143.96	2736.54	1246.36	2154.51	1097.71	1131.33	2814.64	1195.16	2.35503
DNAJC5B	3	Gain	8	q12.3	ENSG00000147570	66021560	66100526	0	9.21	91.56	6.56	36.27	162.86	53.16	22.74	2.33773
PEX2	3	Gain	8	q12.3	ENSG00000164751	76980258	77001044	1001.11	2943.85	1719.04	922.43	824.71	796.91	2219.03	961.77	2.30724
SORBS3	3	Gain	8	p21.3	ENSG00000120896	22544986	22575788	1393.06	733.66	177.4	1242.58	1007.03	494.8	1988.66	870.345	2.28491
FOXH1	3	Gain	8	q24.3	ENSG00000160973	144473412	144476335	11.81	27.64	33.19	10.5	6.68	23.62	40.36	17.715	2.2783
FDFT1	3	Gain	8	p23.1	ENSG00000079459	11795573	11839309	12977.9	17757.6	20303.5	3933.76	14766.5	7076.42	31386.4	13872.2	2.26254
CLU	3	Gain	8	p21.3	ENSG00000120885	27596917	27615031	840.56	59.89	40.06	1119.24	135.54	251.13	431.2	193.335	2.23033
KIF13B	3	Gain	8	p21.3	ENSG00000197892	29067279	29263124	1271.46	1379.79	888.13	793.84	735.94	941.12	2037.88	914.625	2.2281
ASH2L	3	Gain	8	p21.3	ENSG00000129691	38105242	38144076	4368.07	4795.85	3010.04	1995.75	1743.92	2014.02	5577.11	2512.03	2.22016
KLF10	3	Gain	8	q22.1	ENSG00000155090	102648779	102655902	1025.91	1429.31	1651.52	3234.39	634.76	1356.36	3037.14	1392.84	2.18055
UBXN2B	3	Gain	8	p11.21	ENSG00000215114	58411264	58451501	2.36	3391.88	1209.74	1738.57	1307.7	1186.03	2706.35	1258.72	2.15008
CSGALNACT1	3	Gain	8	p22	ENSG00000147408	19404161	19758029	1.18	181.98	2.29	490.74	51.54	145.46	210.68	98.5	2.13888
DEPTOR	3	Gain	8	q22.1	ENSG00000155792	119873717	120050913	5333.77	663.4	195.71	406.76	533.58	50.97	1000.24	470.17	2.1274
NDRG1	3	Gain	8	q24.21	ENSG00000104419	133237171	133302022	892.5	17256.5	31360.5	3282.94	4949.22	4851.05	10384.4	4900.14	2.1192
GPAA1	3	Gain	8	q24.21	ENSG00000197858	144082590	144086216	4653.76	12025.3	6397.77	3013.96	2914.17	4884.62	9926.57	4769.19	2.0814
TRAM1	3	Gain	8	q12.3	ENSG00000067167	70573442	70608387	12179.8	13421.2	8124.83	4511.1	6386.74	3962.15	15078.4	7255.78	2.07812
GRINA	3	Gain	8	q24.21	ENSG00000178719	143990058	143993415	2884.11	5588.25	4135.09	4370.7	3431.53	2777.36	7794.17	3783.31	2.06015
NDUFB9	3	Gain	8	q22.1	ENSG00000147684	124539103	124568510	3620.77	16550.5	5434.1	2598.01	3590.93	3441.24	7277.32	3605.85	2.0182
CTSB	3	Gain	8	p23.1	ENSG00000164733	11842524	11869448	3489.73	10696.2	14729.8	13563.5	7383.27	6019.68	18221.8	9039.75	2.01575
ATP6V1H	3	Gain	8	p11.21	ENSG00000047249	53715557	53843558	1616.19	2391.02	1429.48	1688.71	861.94	630.31	3064.7	1522.84	2.0125
GINS4	3	Gain	8	p11.21	ENSG00000147536	41529206	41545046	1071.95	3615.32	1185.71	648.19	1071.93	1193.49	2265.3	1128.83	2.00677
OSR2	3	Gain	8	q22.1	ENSG00000164920	98944403	98952104	5.9	0	0	7.87	0	31.08	5.91	2.95	2.00339
MED30	3	Gain	8	q22.1	ENSG00000164758	117520713	117540262	994.03	1425.86	653.51	673.12	722.58	479.88	1396	697.85	2.00043
UTP23	3	Gain	8	q22.1	ENSG00000147679	116766503	116849463	2859.31	3329.69	1242.93	1023.46	987.94	961.01	2258.41	1133.19	1.99296
PHF20L1	3	Gain	8	q24.21	ENSG00000129292	132775358	132848807	3169.8	4628.85	2171.12	2607.2	2748.08	1617.43	5329.02	2677.64	1.99019
TRIM35	3	Gain	8	p21.3	ENSG00000104228	27284887	27311319	1779.1	2271.24	1054.09	1048.39	535.49	747.18	2086.12	1051.24	1.98444
WRN	3	Gain	8	p21.3	ENSG00000165392	31033801	31173769	1859.38	2325.37	677.55	887	1019.44	799.39	1890.21	953.22	1.98297
TNFRSF10A	3	Gain	8	p21.3	ENSG00000104689	23190452	23225126	888.96	1193.2	511.59	495.98	0	377.94	988.42	503.785	1.96199
ZNF596	3	Gain	8	p23.3	ENSG00000172748	232137	264703	53.13	138.21	258.66	157.46	41.04	221.29	289.44	147.835	1.95786
KAT6A	3	Gain	8	p11.21	ENSG00000083168	41929479	42051990	6030.3	4183.13	2175.7	3229.15	2198.28	1974.24	5300.47	2713.72	1.95322
ZBTB10	3	Gain	8	q12.3	ENSG00000205189	80485619	80526265	1342.3	1227.76	868.68	501.23	0	841.66	1669.69	855.17	1.95247
NIPAL2	3	Gain	8	q22.1	ENSG00000104361	98189833	98294393	796.88	3223.73	567.67	887	1050.93	502.26	1641.14	841.94	1.94924
SPAG1	3	Gain	8	q22.1	ENSG00000104450	100157906	100259278	18.89	449.18	279.26	157.46	316.9	292.16	555.25	285.71	1.9434
NPM2	3	Gain	8	p21.3	ENSG00000158806	22024125	22036897	298.68	35.7	109.87	91.85	2.86	136.75	194.93	100.86	1.93268
RBPMS	3	Gain	8	p21.3	ENSG00000157110	30384479	30572261	2310.35	1.15	0	910.62	1.91	0	2.95	1.53	1.9281
MIR1206	3	Gain	8	q24.21	ENSG00000283200	128008898	128008956	3.54	8.06	2.29	2.62	0	2.49	4.92	2.555	1.92564
CDCA2	3	Gain	8	p21.3	ENSG00000184661	25458997	25507920	1769.66	1919.95	1784.28	590.46	1265.7	1287.98	2938.69	1528.82	1.92219
GOLGA7	3	Gain	8	p11.21	ENSG00000147533	41490396	41510980	2149.8	3851.43	2773.13	2011.49	1241.84	1434.68	3987.17	2080.64	1.91631
HOOK3	3	Gain	8	p11.21	ENSG00000168172	42896932	43030539	2809.73	3770.8	2228.35	2056.1	1806.92	1373.76	4086.6	2142.22	1.90764
DECR1	3	Gain	8	q12.3	ENSG00000104325	90001405	90052092	602.09	3833	2068.12	1354.12	2262.23	923.71	3260.62	1711.12	1.90555
RNF170	3	Gain	8	p11.21	ENSG00000120925	42849637	42897290	1084.93	978.98	834.34	679.68	379.9	427.67	1408.8	757.01	1.86101
TSNARE1	3	Gain	8	q24.21	ENSG00000171045	142212080	142403240	1947.92	3687.88	755.37	1153.36	1049.03	338.16	2045.76	1101.19	1.85776
VPS13B	3	Gain	8	q22.1	ENSG00000132549	99013266	99877580	3292.58	4565.51	1654.95	2413	1976.83	1128.85	4070.85	2194.91	1.85467
EXTL3	3	Gain	8	p21.3	ENSG00000012232	28600469	28755599	501.74	1581.34	900.72	959.17	1673.29	622.85	1719.9	929.945	1.84946
LRRCC1	3	Gain	8	q12.3	ENSG00000133739	85107147	85146076	4.72	1854.3	1689.29	313.6	923.98	1051.77	1803.58	987.875	1.82572
DCTN6	3	Gain	8	p21.3	ENSG00000104671	30156297	30183640	1342.3	981.28	869.82	709.86	537.4	682.53	1439.32	789.84	1.82229
NAT1	3	Gain	8	p22	ENSG00000171428	18170477	18223689	278.61	689.89	312.45	303.1	254.86	284.7	535.56	293.9	1.82225
LONRF1	3	Gain	8	p23.1	ENSG00000154359	12721894	12756073	1370.63	2123.81	1316.18	465.81	1157.84	1644.78	2407.07	1343.4	1.79177
TACC1	3	Gain	8	p21.3	ENSG00000147526	38728186	38853028	3823.83	5813.99	2999.74	3718.57	2444.54	2041.37	6006.34	3359.16	1.78805
RAD21	3	Gain	8	q22.1	ENSG00000164754	116845935	116874866	14764.1	19417.2	10835	7322.98	13509.4	12325.3	23061.6	12917.4	1.78531
PVT1	3	Gain	8	q24.21	ENSG00000249859	127794533	128101253	455.7	2391.02	236.91	606.2	338.86	658.91	947.07	530.95	1.78373
CHRAC1	3	Gain	8	q24.21	ENSG00000104472	140511298	140517137	2770.77	3208.75	1778.56	1232.09	1348.75	1375	2806.77	1576.78	1.78006
YWHAZ	3	Gain	8	q22.1	ENSG00000164924	100916525	100953388	18395.5	32175.1	26732.2	14117.2	21606.7	11818.1	35094.9	20001.1	1.75465
NPBWR1	3	Gain	8	p11.21	ENSG00000183729	52938431	52941117	0	27.64	1.14	0	0	2.49	0.98	0.57	1.7193
MTDH	3	Gain	8	q22.1	ENSG00000147649	97644179	97728770	18262.1	24487.2	12020.7	8153.56	9406.87	7306.42	18368.5	10713.8	1.71447
SLC25A37	3	Gain	8	p21.3	ENSG00000147454	23528805	23575463	7204.95	9984.45	5063.28	5793.04	3189.08	2630.66	9287.63	5428.16	1.71101
SNORA72	3	Gain	8	q22.1	ENSG00000207067	98042086	98042217	67.29	104.81	28.61	43.3	47.73	37.3	77.77	45.515	1.70867
CNOT7	3	Gain	8	p22	ENSG00000198791	17224964	17246878	13014.5	7851.43	4888.17	3348.55	4494.87	3482.27	8001.9	4691.52	1.70561
NOV	3	Gain	8	q22.1	ENSG00000136999	119416306	119424353	1.18	11.52	155.65	0	165.13	0	10.83	6.35	1.70551
PTTG3P	3	Gain	8	q12.3	ENSG00000213005	66767400	66768005	3.54	2.3	2.29	1.31	3.82	3.73	4.92	2.92	1.68493
SNHG6	3	Gain	8	q12.3	ENSG00000245910	66921684	66926398	6379.74	13383.2	3109.62	3343.3	4201.83	3555.62	6521.23	3878.72	1.68128
TERF1	3	Gain	8	q12.3	ENSG00000147601	73008864	73048122	1535.91	1619.35	753.08	779.4	1309.61	515.94	1753.37	1044.51	1.67866
EBAG9	3	Gain	8	q22.1	ENSG00000147654	109539711	109565996	1462.71	1782.9	834.34	484.18	967.89	525.88	1508.23	901.115	1.67374
LETM2	3	Gain	8	p21.3	ENSG00000165046	38386207	38409527	81.46	134.75	83.55	78.73	155.59	43.51	137.83	82.505	1.67057
MRPL13	3	Gain	8	q22.1	ENSG00000172172	120380761	120445402	1642.16	4129	1531.35	990.66	1595.02	924.96	2596.09	1563.18	1.66077
ELP3	3	Gain	8	p21.3	ENSG00000134014	28089673	28191156	2252.51	3896.34	2300.45	1590.3	918.26	1408.57	3182.84	1921.4	1.65652
DOK2	3	Gain	8	p21.3	ENSG00000147443	21908873	21913860	479.31	3782.32	585.99	3162.23	1207.48	989.61	1796.69	1098.55	1.63552
RPL7	3	Gain	8	q12.3	ENSG00000147604	73290267	73295789	16917.4	44130.2	11913.1	12530.8	8607.93	7903.17	19988	12222	1.63542
C8orf76	3	Gain	8	q22.1	ENSG00000189376	123219957	123241398	308.13	680.68	398.29	385.77	244.36	175.29	567.06	346.95	1.63441
PDP1	3	Gain	8	q12.3	ENSG00000164951	93857807	93926066	1532.37	1747.19	792	498.61	789.39	284.7	1291.64	790.695	1.63355
POLB	3	Gain	8	p11.21	ENSG00000070501	42338454	42371808	1086.11	693.35	524.18	498.61	482.04	415.24	832.87	511.395	1.62862
ADAM32	3	Gain	8	p21.3	ENSG00000197140	39106990	39284911	1.18	26.49	3.43	0	0	1.24	1.97	1.21	1.6281
ZNF7	3	Gain	8	q24.3	ENSG00000147789	144827464	144847509	1493.41	2119.21	962.53	1149.42	532.63	910.04	1701.19	1055.97	1.61101
LZTS1	3	Gain	8	p21.3	ENSG00000061337	20246165	20303963	0	13.82	3.43	0	379.9	14.92	13.78	8.625	1.59768
ARMC1	3	Gain	8	q12.3	ENSG00000104442	65602456	65634217	2930.15	3864.1	1954.81	1355.43	2183	1529.16	3297.04	2068.91	1.59362
LYN	3	Gain	8	p11.21	ENSG00000254087	55879813	56014168	11447.9	8099.05	5558.85	4860.12	4098.74	2007.8	8254.91	5209.48	1.58459
ZNF395	3	Gain	8	p21.3	ENSG00000186918	28345585	28402701	2872.3	6303.49	3504.47	2149.27	1004.16	1759.16	3976.34	2510.78	1.5837
ATP6V1C1	3	Gain	8	q22.1	ENSG00000155097	103021063	103073051	3960.78	4901.81	2474.42	2807.95	1668.51	2032.67	4179.14	2641.18	1.5823
UBE2W	3	Gain	8	q12.3	ENSG00000104343	73780097	73878910	1312.78	3513.97	1636.64	1701.83	1151.16	1476.95	2460.23	1556.8	1.58032
MTBP	3	Gain	8	q22.1	ENSG00000172167	120445400	120542133	1230.14	1236.97	802.3	405.45	931.62	707.39	1360.56	866.96	1.56935
LYPLA1	3	Gain	8	p11.21	ENSG00000120992	54046367	54102017	8023.08	8928.31	3842.1	3617.54	5681.35	2874.33	7435.82	4761.73	1.56158
FNTA	3	Gain	8	p11.21	ENSG00000168522	43034194	43085788	3350.43	4315.58	2791.44	2473.36	540.26	1649.76	4090.54	2632.4	1.55392
TRIQK	3	Gain	8	q12.3	ENSG00000205133	92883530	93017673	1185.28	2250.5	1317.32	1480.08	0	886.42	1940.42	1251.3	1.55072
MRPS28	3	Gain	8	q12.3	ENSG00000147586	79918717	80030289	983.41	1523.75	383.41	392.33	762.67	320.75	888.99	577.5	1.53938
TCEA1	3	Gain	8	p11.21	ENSG00000187735	53966552	54022529	6689.05	5767.92	2172.27	2052.17	4196.1	2669.2	5283.73	3432.65	1.53926
RMDN1	3	Gain	8	q12.3	ENSG00000176623	86468257	86514357	1030.63	3857.18	1435.21	1620.48	1513.88	951.07	2263.33	1474.55	1.53493
MFHAS1	3	Gain	8	p23.1	ENSG00000147324	8783354	8893645	2437.85	1249.64	833.2	1124.49	2192.55	1473.22	2088.09	1361.43	1.53375
RNF139	3	Gain	8	q22.1	ENSG00000170881	124474738	124487914	2282.02	3421.83	1898.73	1392.17	1236.11	1230.79	2517.33	1645.45	1.52987
TRAPPC9	3	Gain	8	q24.21	ENSG00000167632	139730343	140458579	1947.92	1649.29	759.95	1247.83	1348.75	264.81	1978.82	1298.29	1.52417
DMTN	3	Gain	8	p21.3	ENSG00000158856	22048995	22082527	551.32	2.3	2.29	631.13	15.27	19.89	26.58	17.58	1.51195
LACTB2	3	Gain	8	q12.3	ENSG00000147592	70635318	70669174	826.39	2257.41	810.31	393.64	818.98	534.59	1229.62	814.645	1.50939
FAM86B2	3	Gain	8	p23.1	ENSG00000145002	12425614	12436343	16.53	18.43	1.14	0	3.82	7.46	3.94	5.64	0.698582
HEY1	3	Gain	8	q12.3	ENSG00000164683	79764010	79767863	17.71	0	0	14.43	2.86	0	0.98	1.43	0.685315
NACAP1	3	Gain	8	q22.1	ENSG00000228224	101361794	101372707	25.97	67.95	28.61	45.92	29.59	80.81	25.6	37.755	0.678056
DUSP4	3	Gain	8	p21.3	ENSG00000120875	29333064	29350668	1267.92	0	26.32	57.73	764.58	58.43	39.38	58.08	0.67803
RRS1	3	Gain	8	q12.3	ENSG00000179041	66429028	66430733	2213.55	4439.97	1507.31	1216.34	1725.79	645.23	1084.9	1616.55	0.671121
FAM86B3P	3	Gain	8	p23.1	ENSG00000173295	8228595	8244865	610.35	567.81	40.06	73.48	11.45	315.78	129.95	194.63	0.667677
SLC52A2	3	Gain	8	q24.3	ENSG00000185803	144354135	144361272	2237.16	4491.79	2042.94	1843.54	1686.65	1107.71	1295.58	1943.24	0.666711
RIMS2	3	Gain	8	q22.1	ENSG00000176406	103500748	104256094	0	9.21	62.95	2.62	0.95	17.41	3.94	5.915	0.666103
FAM160B2	3	Gain	8	p21.3	ENSG00000158863	22089159	22104898	1607.92	1592.86	638.63	1579.8	1496.7	934.9	1012.05	1538.25	0.657923
ST18	3	Gain	8	p11.21	ENSG00000147488	52110839	52460959	14729.8	4.61	26.32	10.5	0.95	0	4.92	7.555	0.651224
JRK	3	Gain	8	q24.21	ENSG00000234616	142657460	142681968	3279.59	3072.85	1673.26	2645.25	2003.55	1428.46	1506.26	2324.4	0.648021
CPSF1	3	Gain	8	q24.3	ENSG00000071894	144393229	144409349	10384.2	12759	10545.5	8074.83	6065.07	5302.34	5948.26	9229.51	0.644482
LEPROTL1	3	Gain	8	p21.3	ENSG00000104660	30095398	30177208	3938.34	2475.09	2047.52	1344.93	1256.16	939.88	1057.34	1696.22	0.623349
GPT	3	Gain	8	q24.3	ENSG00000167701	144502973	144507174	1.18	25.34	11.45	3.94	7.64	18.65	5.91	9.545	0.619172
LRRC14	3	Gain	8	q24.3	ENSG00000160959	144517992	144525178	3777.79	3217.97	1716.75	2208.31	2553.36	1581.38	1457.04	2380.84	0.611987
COL14A1	3	Gain	8	q22.1	ENSG00000187955	120059780	120372036	36.6	1.15	2.29	1.31	32.45	7.46	2.95	4.875	0.605128
ASPH	3	Gain	8	p11.21	ENSG00000198363	61500556	61714640	4120.15	2488.91	4545.97	2649.19	1311.52	963.5	1553.52	2569.05	0.604706
MTUS1	3	Gain	8	p22	ENSG00000129422	17643795	17800917	10.63	42.61	132.76	1.31	25.77	54.7	19.69	34.19	0.575899
FGF17	3	Gain	8	p21.3	ENSG00000158815	22042398	22048809	34.24	4.61	29.76	5.25	15.27	19.89	9.84	17.58	0.559727
RPL23AP53	3	Gain	8	p23.3	ENSG00000223508	213186	232231	145.21	214.22	90.42	156.14	68.73	115.62	72.85	130.415	0.558601
LAPTM4B	3	Gain	8	q22.1	ENSG00000104341	97775057	97853013	165.28	10335.7	6355.43	4761.71	2.86	3876.37	2365.72	4319.04	0.547742
KCNK9	3	Gain	8	q24.21	ENSG00000169427	139600838	139703056	0	2.3	1.14	1.31	4.77	2.49	0.98	1.805	0.542936
TSTA3	3	Gain	8	q24.21	ENSG00000104522	143612618	143618048	43.68	1.15	29.76	43.3	33.41	18.65	16.74	31.585	0.529998
ZNF252P-AS1	3	Gain	8	q24.3	ENSG00000255559	145002811	145006046	15.35	18.43	19.46	6.56	19.09	8.7	8.86	16.89	0.524571
MIR4659A	3	Gain	8	p23.2	ENSG00000266038	6745164	6745244	0	3.46	0	2.62	2.86	1.24	0.98	1.93	0.507772
LOXL2	3	Gain	8	p21.3	ENSG00000134013	23297189	23425328	3.54	13.82	30.9	28.87	140.32	104.43	14.77	29.885	0.494228
ZNF696	3	Gain	8	q24.21	ENSG00000185730	143289676	143298061	1135.7	1276.13	647.79	368.71	358.9	309.56	249.07	508.25	0.490054
BMP1	3	Gain	8	p21.3	ENSG00000168487	22164736	22212326	1888.89	2301.18	1357.38	984.1	1145.43	755.88	598.57	1251.4	0.478318
AGPAT5	3	Gain	8	p23.2	ENSG00000155189	6708357	6759666	9828.15	6926.58	2929.93	2027.24	4698.18	4192.15	2070.37	4445.16	0.465758
RNF122	3	Gain	8	p21.3	ENSG00000133874	33547755	33567125	234.93	302.91	204.87	140.4	146.04	145.46	81.71	175.455	0.465703
FBXL6	3	Gain	8	q24.3	ENSG00000182325	144355431	144359376	3264.25	4203.86	1769.4	1986.56	1749.65	1319.06	867.33	1877.98	0.461842
SLC39A14	3	Gain	8	p21.3	ENSG00000104635	22367249	22434129	2862.86	3352.72	2278.71	879.13	2086.6	1858.62	1006.14	2182.66	0.460971
MYC	3	Gain	8	q22.1	ENSG00000136997	127735434	127741434	26103.3	28208.5	17223.6	17724.2	8694.79	10323.7	8027.49	17473.9	0.459398
PPP1R3B	3	Gain	8	p23.1	ENSG00000173281	9136255	9151574	106.25	981.28	738.2	872.56	525.94	537.07	279.59	637.635	0.43848
PIWIL2	3	Gain	8	p21.3	ENSG00000197181	22275297	22357563	1.18	9.21	27.47	2.62	22.91	4.97	2.95	7.09	0.416079
TMEM249	3	Gain	8	q24.3	ENSG00000261587	144352219	144354914	10.63	97.9	24.03	11.81	44.86	23.62	9.84	23.825	0.413012
POP1	3	Gain	8	q22.1	ENSG00000104356	98117297	98159834	2993.9	1987.91	865.24	737.42	2005.46	604.21	580.85	1426.58	0.407164
FSBP	3	Gain	8	q22.1	ENSG00000265817	94372170	94436952	12.99	1.15	0	5.25	0	3.73	0.98	2.44	0.401639
TMEM67	3	Gain	8	q12.3	ENSG00000164953	93754844	93819234	537.15	359.34	265.52	108.91	97.36	304.59	114.2	285.055	0.400624
RDH10	3	Gain	8	q12.3	ENSG00000121039	73294612	73325281	389.58	1636.63	473.82	648.19	679.62	162.86	215.6	561.005	0.38431
BOP1	3	Gain	8	q24.3	ENSG00000261236	144262102	144291370	8698.36	11399.9	2963.12	3603.1	4660.96	1703.21	1556.47	4132.03	0.376684
IMPA1	3	Gain	8	q12.3	ENSG00000133731	81657961	81686693	1568.96	2868.99	1771.69	785.96	1464.25	881.44	569.03	1516.61	0.3752
TMEM64	3	Gain	8	q12.3	ENSG00000180694	90621995	90791632	1847.57	775.12	369.67	246.68	506.85	42.27	154.56	438.26	0.352667
FZD3	3	Gain	8	p21.3	ENSG00000104290	28494205	28574268	1.18	1939.53	165.95	2.62	0	303.35	28.55	84.285	0.338732
MFSD3	3	Gain	8	q24.3	ENSG00000167700	144509074	144511213	2359.94	2059.32	1168.54	1375.11	1361.16	481.13	453.85	1368.13	0.331729
STAR	3	Gain	8	p21.3	ENSG00000147465	38143649	38151265	207.78	3987.33	1285.28	177.14	1089.12	2447.91	374.1	1187.2	0.315111
BAALC	3	Gain	8	q22.1	ENSG00000164929	103140710	103230305	5612.38	0	3.43	558.97	49.64	3.73	7.88	26.685	0.295297
SLC7A2	3	Gain	8	p22	ENSG00000003989	17497088	17570573	0	3330.84	1284.13	2.62	0.95	385.4	42.33	194.01	0.218185
ARHGAP39	3	Gain	8	q24.3	ENSG00000147799	144529179	144605816	2.36	5.76	13.73	0	3.82	43.51	0.98	4.79	0.204593
FBXO43	3	Gain	8	q22.1	ENSG00000156509	100133360	100145800	133.4	416.93	378.83	43.3	919.21	207.62	57.1	293.225	0.194731
E2F5	3	Gain	8	q12.3	ENSG00000133740	85177225	85217158	589.1	317.88	352.51	118.09	309.27	167.84	59.07	313.575	0.188376
FUT10	3	Gain	8	p21.3	ENSG00000172728	33370824	33473422	515.9	549.38	390.28	250.62	316.9	144.21	63.99	353.59	0.180972
ENPP2	3	Gain	8	q22.1	ENSG00000136960	119557086	119673453	2.36	1180.54	101.86	1641.47	44.86	1.24	12.8	73.36	0.174482
TOX	3	Gain	8	p11.21	ENSG00000198846	58805418	59119208	922.02	19.58	3.43	1166.48	423.81	7.46	33.47	221.695	0.150973
CDC42P3	3	Gain	8	q24.21	ENSG00000253971	142995850	142996482	8.26	11.52	5.72	9.18	7.64	4.97	0.98	7.95	0.12327
ANGPT1	3	Gain	8	q22.1	ENSG00000154188	107249482	107498055	9352.39	20.73	109.87	3918.01	1103.43	3.73	62.02	606.65	0.102234
PCSK5	1	Loss	9	p13.2	ENSG00000099139	75890644	76362339	0	1.15	2.29	0	126	26.11	200.84	1.72	116.767
RORB	1	Loss	9	p13.2	ENSG00000198963	74497365	74693177	1.18	0	91.56	0	928.76	0	27.57	0.59	46.7288
PPP1R26-AS1	3	Gain	9	q34.3	ENSG00000225361	135462727	135480777	0	4.61	3.43	0	0	9.95	44.3	1.715	25.8309
DMRT1	1	Loss	9	p24.3	ENSG00000137090	841690	969090	0	0	3.43	0	0.95	24.86	11.81	0.475	24.8632
PPP1R26	3	Gain	9	q34.3	ENSG00000196422	135479079	135488893	1.18	158.94	135.05	40.68	0.95	576.86	1756.32	87.865	19.9888
GOLM1	1	Loss	9	p13.2	ENSG00000135052	86026146	86100173	0	36.86	74.39	107.59	1332.52	2798.49	1372.37	90.99	15.0826
GADD45G	1	Loss	9	p13.2	ENSG00000130222	89605013	89606555	0	18.43	1.14	6.56	0	6.22	54.15	3.68	14.7147
GNA14	1	Loss	9	p13.2	ENSG00000156049	77423079	77648307	12.99	8.06	42.35	3.94	7.64	17.41	130.94	10.525	12.4409
PDCD1LG2	1	Loss	9	p24.3	ENSG00000197646	5510570	5571254	0	1.15	0	0	1.91	16.16	6.89	0.575	11.9826
ENHO	3	Gain	9	p21.1	ENSG00000168913	34521040	34523041	2.36	1.15	6.87	0	12.41	14.92	54.15	4.615	11.7335
ENTPD8	3	Gain	9	q34.3	ENSG00000188833	137434364	137441816	1.18	0	6.87	13.12	0	21.13	42.33	4.025	10.5168
ANKRD20A4	1	Loss	9	p13.2	ENSG00000172014	64369394	64413142	1.18	11.52	1.14	0	0.95	7.46	11.81	1.16	10.181
ANXA2P2	3	Gain	9	p21.1	ENSG00000231991	33624274	33625293	20.07	755.54	3697.89	1588.99	297.81	898.85	8357.3	827.195	10.1032
TMEM8B	3	Gain	9	p21.1	ENSG00000137103	35814451	35854847	2.36	42.61	103.01	55.11	243.4	115.62	767.9	79.06	9.71288
PRUNE2	1	Loss	9	p13.2	ENSG00000106772	76611376	76906087	0	31.1	128.18	190.26	2.86	2.49	149.64	16.98	8.81272
C9orf47	1	Loss	9	p13.2	ENSG00000186354	88990863	88996140	1.18	73.71	117.88	0	9.55	38.54	171.3	24.045	7.12414
CACNA1B	3	Gain	9	q34.3	ENSG00000148408	137877789	138124624	0	0	4.58	0	0.95	58.43	2.95	0.475	6.21053
GCNT1	1	Loss	9	p13.2	ENSG00000187210	76419850	76507416	722.5	1474.23	1394	1636.22	839.98	323.24	5916.76	1116.99	5.29706
SNORD121A	3	Gain	9	p21.1	ENSG00000238886	33952769	33952850	1.18	0	1.14	3.94	0	2.49	5.91	1.16	5.09483
C9orf116	3	Gain	9	q34.3	ENSG00000160345	135495181	135501734	11.81	36.86	16.02	35.43	9.55	23.62	94.51	19.82	4.76842
GLIPR2	3	Gain	9	p21.1	ENSG00000122694	36136536	36163913	28.33	1756.41	996.86	5639.52	580.35	612.91	3681.98	804.885	4.57454
MAN1B1-AS1	3	Gain	9	q34.3	ENSG00000268996	137084946	137086817	55.49	62.19	52.65	145.65	94.5	63.4	277.62	62.795	4.42105
NOXA1	3	Gain	9	q34.3	ENSG00000188747	137423350	137434406	24.79	263.75	177.4	1658.53	294.95	407.78	1216.82	279.35	4.3559
C9orf24	3	Gain	9	p21.1	ENSG00000164972	34379019	34397832	2.36	1.15	1.14	1.31	7.64	2.49	6.89	1.835	3.75477
MSMP	3	Gain	9	p21.1	ENSG00000215183	35752990	35756613	1.18	0	2.29	2.62	0.95	0	3.94	1.065	3.69953
ANXA1	1	Loss	9	p13.2	ENSG00000135046	73151757	73170393	726.04	6422.11	2721.63	5209.15	853.35	1254.41	6836.27	1988.02	3.43873
GAS1	1	Loss	9	p13.2	ENSG00000180447	86944363	86947189	0	5.76	3.43	1.31	216.68	2.49	9.84	2.96	3.32432
S1PR3	1	Loss	9	p13.2	ENSG00000213694	88991447	89005010	2.36	1416.64	1334.49	0	522.13	228.75	1219.78	375.44	3.24893
CREB3	3	Gain	9	p21.1	ENSG00000107175	35732335	35737004	541.88	479.12	1000.3	564.21	306.4	317.02	1436.36	510.5	2.81363
KIF24	3	Gain	9	p21.1	ENSG00000186638	34252381	34311371	452.15	737.12	313.59	380.52	386.58	911.28	1155.79	419.365	2.75605
NACC2	3	Gain	9	q34.3	ENSG00000148411	136006537	136095285	184.17	3163.84	3006.61	1270.14	289.22	2225.37	4514.85	1747.76	2.58323
FOXD4L3	1	Loss	9	p13.2	ENSG00000187559	68302867	68304905	1.18	1.15	1.14	0	1.91	1.24	2.95	1.165	2.53219
NFIB	0	Loss	9	p23	ENSG00000147862	14081843	14398983	1.18	0	0	160.08	85.91	1.24	2.95	1.21	2.43802
RPSAP9	1	Loss	9	p13.2	ENSG00000234618	76398699	76399586	12.99	31.1	9.16	6.56	16.23	17.41	35.44	14.61	2.42574
FAM69B	3	Gain	9	q34.3	ENSG00000165716	136712570	136724050	1816.88	52.98	1717.9	401.51	4.77	764.58	1409.78	583.045	2.41796
RNF208	3	Gain	9	q34.3	ENSG00000212864	137220247	137221581	175.9	95.59	441.78	55.11	62.04	343.13	327.83	135.745	2.41504
IDNK	1	Loss	9	p13.2	ENSG00000148057	83623049	83644130	14.17	57.59	20.6	127.28	102.13	164.11	184.1	79.86	2.30528
UBAC1	3	Gain	9	q34.3	ENSG00000130560	135932969	135961380	1174.66	1234.67	1416.89	2048.23	1673.29	1021.93	3053.87	1325.78	2.30345
PNPLA7	3	Gain	9	q34.3	ENSG00000130653	137459953	137550534	15.35	157.79	307.87	678.37	89.73	300.86	527.68	229.325	2.30101
TMEM141	3	Gain	9	q34.3	ENSG00000244187	136791355	136793257	434.45	876.48	583.7	799.09	756.94	578.1	1473.77	670.32	2.19861
HINT2	3	Gain	9	p21.1	ENSG00000137133	35812960	35815354	299.86	472.21	909.88	439.56	538.35	453.78	1010.08	462.995	2.18162
EXD3	3	Gain	9	q34.3	ENSG00000187609	137306896	137423262	90.9	198.1	314.74	998.53	667.21	253.62	617.27	284.18	2.17211
RUSC2	3	Gain	9	p21.1	ENSG00000198853	35490127	35561898	213.68	805.07	1193.72	646.88	591.81	498.53	1332.01	619.345	2.15068
FAM166A	3	Gain	9	q34.3	ENSG00000188163	137243584	137247770	0	8.06	4.58	7.87	2.86	2.49	7.88	3.72	2.11828
SHB	1	Loss	9	p13.2	ENSG00000107338	37919134	38069211	186.53	156.64	77.83	9.18	82.09	75.84	166.38	79.96	2.08079
CD72	3	Gain	9	p21.1	ENSG00000137101	35609533	35646810	20.07	13.82	209.44	698.05	32.45	39.78	74.82	36.115	2.07172
GRIN1	3	Gain	9	q34.3	ENSG00000176884	137138390	137168762	0	0	5.72	0	0.95	6.22	0.98	0.475	2.06316
MIR4665	1	Loss	9	p24.3	ENSG00000263575	6007826	6007904	0	0	0	3.94	0.95	2.49	0.98	0.475	2.06316
RASEF	1	Loss	9	p13.2	ENSG00000165105	82979585	83063177	0	0	1.14	0	0.95	1.24	0.98	0.475	2.06316
CCDC171	0	Loss	9	p23	ENSG00000164989	15553086	16061663	305.76	31.1	123.61	94.47	100.23	99.46	204.77	99.845	2.05088
ARRDC1	3	Gain	9	q34.3	ENSG00000197070	137605654	137615360	1428.48	2302.33	1442.07	3574.24	1437.52	1510.52	2913.09	1476.3	1.97324
FBXW5	3	Gain	9	q34.3	ENSG00000159069	136940435	136944696	1694.1	4057.59	6142.55	5461.08	2520.91	2991.19	6716.16	3524.39	1.90562
RGP1	3	Gain	9	p21.1	ENSG00000107185	35749287	35758575	1329.31	1183.99	1588.57	1936.7	797.98	931.17	2392.3	1256.65	1.90371
TUBB4B	3	Gain	9	q34.3	ENSG00000188229	137241213	137243707	4935.92	11138.5	15252.8	8856.86	9400.19	10336.1	18643.2	9868.17	1.88923
NMRK1	1	Loss	9	p13.2	ENSG00000106733	75060573	75088217	108.61	155.49	679.83	196.82	187.09	237.46	361.31	191.955	1.88226
CAMSAP1	3	Gain	9	q34.3	ENSG00000130559	135808487	135907228	1191.18	1628.56	2087.57	1794.99	1419.38	2113.48	3166.1	1711.78	1.8496
ARHGEF39	3	Gain	9	p21.1	ENSG00000137135	35658875	35675866	492.29	530.95	1304.73	376.58	638.58	1009.5	1080.96	584.765	1.84854
FAM27B	1	Loss	9	p13.2	ENSG00000278763	67725690	67725902	0	25.34	4.58	2.62	10.5	11.19	13.78	7.54	1.82759
B4GALT1	3	Gain	9	p21.1	ENSG00000086062	33104082	33167356	1476.88	2151.45	2594.59	2432.68	1793.56	2851.95	4173.23	2292.07	1.82073
GALT	3	Gain	9	p21.1	ENSG00000213930	34638133	34651035	724.86	669.16	1483.28	696.74	545.99	1379.98	1278.85	710.8	1.79917
PIP5K1B	1	Loss	9	p13.2	ENSG00000107242	68705414	69009176	125.14	14.97	9.16	355.59	129.82	0	124.05	70.055	1.77075
TTC39B	0	Loss	9	p23	ENSG00000155158	15163622	15307360	0	4.61	154.51	91.85	236.72	128.05	192.96	109.95	1.75498
DCAF12	3	Gain	9	p21.1	ENSG00000198876	34086387	34127399	3611.33	2616.76	4211.77	5874.4	5433.17	7648.31	8455.74	4822.47	1.7534
FANCG	3	Gain	9	p21.1	ENSG00000221829	35073835	35080016	1530	1068.82	1459.24	1449.9	1440.38	2056.29	2525.2	1454.57	1.73605
NPR2	3	Gain	9	p21.1	ENSG00000159899	35792154	35809732	36.6	59.89	37.77	132.52	54.41	64.65	98.45	57.15	1.72266
CHMP5	3	Gain	9	p21.1	ENSG00000086065	33264879	33282069	1202.99	1196.66	2559.11	1856.66	927.8	2379.53	2624.64	1529.83	1.71565
C9orf66	1	Loss	9	p24.3	ENSG00000183784	212824	215741	14.17	55.28	42.35	62.98	28.64	101.94	83.68	48.815	1.71423
CNTNAP3	1	Loss	9	p13.2	ENSG00000106714	39072767	39288315	0	2.3	0	0	20.05	62.16	1.97	1.15	1.71304
ATP8B5P	3	Gain	9	p21.1	ENSG00000179766	35406755	35483035	2.36	5.76	5.72	0	7.64	1.24	6.89	4.04	1.70545
AGPAT2	3	Gain	9	q34.3	ENSG00000169692	136673143	136687423	1674.03	2424.42	3633.8	3599.17	1977.78	2452.88	4147.64	2438.65	1.70079
NOTCH1	3	Gain	9	q34.3	ENSG00000148400	136494444	136545862	3443.69	2892.02	2842.95	12812.9	1423.2	2716.44	4823.98	2867.49	1.6823
FAM214B	3	Gain	9	p21.1	ENSG00000005238	35104112	35116341	223.13	541.32	809.16	1579.8	210	365.51	753.13	453.415	1.66102
LCN12	3	Gain	9	q34.3	ENSG00000184925	136949551	136955497	2.36	4.61	33.19	14.43	38.18	23.62	31.5	19.025	1.65572
SYK	1	Loss	9	p13.2	ENSG00000165025	90801787	90898549	1777.92	10781.5	11200.1	7048.75	4966.41	7593.6	12027.5	7321.18	1.64283
TLN1	3	Gain	9	p21.1	ENSG00000137076	35696948	35732395	18927.9	18503.9	18592.5	25957.8	8289.12	13666.8	30265	18548.2	1.6317
AGTPBP1	1	Loss	9	p13.2	ENSG00000135049	85546539	85742029	808.68	2572.99	2093.3	3458.77	1620.79	1383.71	2966.25	1857.05	1.5973
VCP	3	Gain	9	p21.1	ENSG00000165280	35056064	35073249	12574.1	10877	10846.5	10918.2	11178.5	7686.85	17328.9	10897.6	1.59015
DNAJB5	3	Gain	9	p21.1	ENSG00000137094	34989641	34998900	29.51	61.04	260.95	20.99	185.18	54.7	91.56	57.87	1.58217
NFX1	3	Gain	9	p21.1	ENSG00000086102	33290511	33371157	2695.22	2985.32	2793.73	2625.57	1385.97	3306.97	4321.89	2744.47	1.57476
NSMF	3	Gain	9	q34.3	ENSG00000165802	137447570	137459334	508.82	1748.34	1414.61	5117.3	2332.86	2082.4	2981.02	1915.37	1.55637
TOR4A	3	Gain	9	q34.3	ENSG00000198113	137277749	137282641	965.7	2081.2	2785.72	5360.04	1359.25	1944.4	3092.27	2012.8	1.5363
TESK1	3	Gain	9	p21.1	ENSG00000107140	35605305	35610041	382.5	275.27	865.24	705.92	339.81	190.21	553.28	361.155	1.53197
JAK2	1	Loss	9	p24.3	ENSG00000096968	4984390	5128183	1522.92	1090.7	742.78	888.31	1554.93	1350.14	1837.05	1220.42	1.50526
KIAA1161	3	Gain	9	p21.1	ENSG00000164976	34366670	34376853	195.97	33.4	111.02	41.99	101.18	330.7	159.49	106.1	1.5032
SPATA6L	1	Loss	9	p24.3	ENSG00000106686	4553386	4666674	4.72	3.46	1.14	6.56	6.68	11.19	3.94	5.64	0.698582
NOL6	3	Gain	9	p21.1	ENSG00000165271	33461441	33473930	4129.6	5094.16	1816.33	2986.4	2353.86	2885.52	2049.7	2935.96	0.698136
ROR2	1	Loss	9	p13.2	ENSG00000169071	91563091	91950162	0	85.23	262.09	0	0	31.08	10.83	15.54	0.696911
CBWD6	1	Loss	9	p13.2	ENSG00000215126	41131306	41199261	100.35	238.41	410.88	271.61	240.54	297.13	178.19	256.075	0.695851
CNTFR	3	Gain	9	p21.1	ENSG00000122756	34551432	34590140	0	0	3.43	0	2.86	12.43	0.98	1.43	0.685315
FAM122A	1	Loss	9	p13.2	ENSG00000187866	68780034	68784608	410.83	679.53	651.22	1037.89	497.31	386.64	392.81	574.265	0.684022
CBWD3	1	Loss	9	p13.2	ENSG00000196873	68232003	68300015	68.47	244.17	234.62	267.67	241.5	216.32	162.44	238.06	0.682349
MAMDC4	3	Gain	9	q34.3	ENSG00000177943	136850943	136860799	145.21	772.82	327.33	366.08	460.08	729.77	277.62	413.08	0.672073
KLF9	1	Loss	9	p13.2	ENSG00000119138	70384597	70414624	242.01	519.44	761.09	582.58	1007.03	783.23	449.91	671.835	0.669673
SNHG7	3	Gain	9	q34.3	ENSG00000233016	136721366	136728184	2444.94	2511.95	2313.04	3191.09	1401.25	1848.67	1567.3	2378.99	0.658809
PSAT1	1	Loss	9	p13.2	ENSG00000135069	78297143	78330093	739.03	2871.29	2915.05	1.31	3696.88	4420.9	1900.06	2893.17	0.65674
RRAGA	0	Loss	9	p23	ENSG00000155876	19049395	19050983	743.75	870.72	1382.56	1136.3	666.26	1118.9	649.76	994.81	0.65315
ZDHHC21	0	Loss	9	p23	ENSG00000175893	14611071	14693471	1030.63	305.21	574.54	801.71	0.95	990.85	442.03	688.125	0.642369
NRARP	3	Gain	9	q34.3	ENSG00000198435	137300482	137302251	545.42	92.14	44.64	712.49	452.45	186.48	197.88	319.465	0.619411
PLGRKT	1	Loss	9	p24.3	ENSG00000107020	5357973	5437878	354.17	336.31	283.84	279.48	1560.65	303.35	195.91	319.83	0.612544
TPRN	3	Gain	9	q34.3	ENSG00000176058	137191617	137204193	774.45	646.13	877.83	804.33	760.76	446.32	468.62	767.605	0.610496
NAA35	1	Loss	9	p13.2	ENSG00000135040	85941146	86022298	585.56	982.44	1405.45	1107.44	985.07	1018.2	598.57	1001.63	0.597593
CKS2	1	Loss	9	p13.2	ENSG00000123975	89311198	89316703	1257.3	2279.3	3273.28	1382.98	1982.55	1312.84	999.25	1682.77	0.593814
C9orf172	3	Gain	9	q34.3	ENSG00000232434	136844415	136848801	90.9	533.26	370.82	331.97	308.31	371.72	206.74	351.395	0.588341
KIAA2026	1	Loss	9	p24.3	ENSG00000183354	5881596	6007901	1306.88	900.66	1110.17	1384.29	1777.33	1917.05	785.62	1345.59	0.58385
SUGT1P1	3	Gain	9	p21.1	ENSG00000226823	33503655	33510711	40.14	44.92	12.59	35.43	16.23	65.89	21.66	37.785	0.573243
DCAF10	1	Loss	9	p13.2	ENSG00000122741	37800502	37867666	1712.99	1336.02	1656.1	1890.78	1238.02	2282.56	964.8	1684.55	0.572736
C9orf153	1	Loss	9	p13.2	ENSG00000187753	86220265	86259657	0	4.61	3.43	0	3.82	0	0.98	1.715	0.571429
CCDC107	3	Gain	9	p21.1	ENSG00000159884	35658290	35661511	198.33	307.52	393.71	398.89	270.13	176.54	164.41	288.825	0.569237
C9orf64	1	Loss	9	p13.2	ENSG00000165118	83938311	83956986	0	738.27	834.34	18.37	442.9	575.61	289.44	509.255	0.56836
GRHPR	1	Loss	9	p13.2	ENSG00000137106	37422666	37436990	3750.64	1881.95	3267.56	2658.37	1763.97	1637.32	1286.72	2270.16	0.566797
TYRP1	1	Loss	9	p24.3	ENSG00000107165	12685439	12710290	1.18	0	2.29	83.98	45.82	0	0.98	1.735	0.564841
FXN	1	Loss	9	p13.2	ENSG00000165060	69035259	69100178	474.58	700.26	328.47	555.03	515.44	233.73	272.7	495.01	0.550898
UBQLN1	1	Loss	9	p13.2	ENSG00000135018	83659963	83708203	3077.72	6156.06	6514.51	6121.08	5179.27	4797.6	3072.58	5650.18	0.543803
LRRC26	3	Gain	9	q34.3	ENSG00000184709	137168758	137170051	41.32	3.46	18.31	0	0	136.75	5.91	10.885	0.542949
ZCCHC7	1	Loss	9	p13.2	ENSG00000147905	37120539	37358149	1613.82	927.15	1006.02	1033.96	923.03	783.23	519.81	966.585	0.53778
CDK20	1	Loss	9	p13.2	ENSG00000156345	87966441	87974753	0	724.45	694.71	3.94	183.27	525.88	190.01	354.575	0.535881
RANBP6	1	Loss	9	p24.3	ENSG00000137040	6011043	6015625	1875.91	1279.59	1751.09	1953.76	3547.02	1943.16	965.78	1909.54	0.505767
ERMP1	1	Loss	9	p24.3	ENSG00000099219	5765076	5833117	3213.48	2697.38	6928.82	2550.78	4336.42	2534.93	1493.46	2955.43	0.505327
SMARCA2	1	Loss	9	p24.3	ENSG00000080503	1980290	2193624	8194.26	5226.61	4001.18	6065.97	1616.97	4972.89	2409.04	5099.75	0.472384
C9orf85	1	Loss	9	p13.2	ENSG00000155621	71911510	71986054	190.07	313.27	486.41	502.54	297.81	254.86	138.81	305.54	0.45431
RNF38	1	Loss	9	p13.2	ENSG00000137075	36336396	36487548	1635.07	1296.86	1147.94	1678.21	953.57	1807.65	655.67	1465.96	0.447262
AUH	1	Loss	9	p13.2	ENSG00000148090	91213815	91361913	256.18	449.18	568.82	509.11	432.4	282.21	189.02	440.79	0.428821
MIR4479	3	Gain	9	q34.3	ENSG00000266507	136886733	136886803	4.72	9.21	4.58	1.31	3.82	9.95	1.97	4.65	0.423656
DNLZ	3	Gain	9	q34.3	ENSG00000213221	136359480	136363789	4.72	17.28	2.29	17.06	12.41	11.19	4.92	11.8	0.416949
FAM27C	1	Loss	9	p13.2	ENSG00000154537	61854162	61855331	0	5.76	1.14	0	12.41	3.73	0.98	2.435	0.402464
VLDLR	1	Loss	9	p24.3	ENSG00000147852	2621834	2660053	0	1793.26	2927.64	60.36	954.53	5025.11	551.31	1373.89	0.401275
ALDH1B1	1	Loss	9	p13.2	ENSG00000137124	38392664	38398661	1049.52	1467.32	1271.54	970.97	1726.74	1511.76	532.61	1369.43	0.388928
MLLT3	0	Loss	9	p23	ENSG00000171843	20341665	20622543	2081.33	239.56	415.45	1018.21	737.85	340.64	223.48	576.65	0.387549
EXOSC3	1	Loss	9	p13.2	ENSG00000107371	37766978	37801437	1446.18	1634.32	1830.06	1142.86	1109.16	1622.41	587.74	1534.3	0.383068
RFX3	1	Loss	9	p24.3	ENSG00000080298	3218297	3526004	267.99	176.22	685.56	454	143.18	309.56	108.29	288.775	0.374998
SLC25A51	1	Loss	9	p13.2	ENSG00000122696	37879400	37904353	546.6	360.5	576.83	528.79	284.45	438.86	178.19	483.825	0.368294
POLR1E	1	Loss	9	p13.2	ENSG00000137054	37485935	37503697	1312.78	1614.74	939.64	1234.71	927.8	1465.76	468.62	1273.74	0.367907
HAUS6	0	Loss	9	p23	ENSG00000147874	19053143	19103119	2669.24	1861.22	3563.98	2003.62	2896.99	3781.88	1022.88	2783.11	0.367531
SNAPC3	0	Loss	9	p23	ENSG00000164975	15422704	15465953	1423.75	889.14	3165.7	1403.98	1631.29	1421	521.78	1422.38	0.366837
ABHD17B	1	Loss	9	p13.2	ENSG00000107362	71862452	71910931	938.54	1091.85	1385.99	1583.74	842.85	727.29	356.38	1015.2	0.351046
VPS13A	1	Loss	9	p13.2	ENSG00000197969	77177353	77421541	1927.85	3083.21	1875.84	2186	2916.08	1587.6	717.69	2056.93	0.348914
TOMM5	1	Loss	9	p13.2	ENSG00000175768	37582646	37592642	1670.49	1559.46	1592	1208.47	1127.3	1738.03	548.36	1575.73	0.348004
FAM166B	3	Gain	9	p21.1	ENSG00000215187	35561831	35563899	0	2.3	3.43	7.87	4.77	1.24	0.98	2.865	0.342059
RPS6	0	Loss	9	p23	ENSG00000137154	19375715	19380254	93208.7	83662.6	62199.2	86487.6	54111.2	89809.2	28910.4	85075.1	0.339822
DENND4C	0	Loss	9	p23	ENSG00000137145	19230435	19373545	1592.57	217.68	983.13	1607.36	1866.1	859.07	435.14	1287.85	0.337881
UHRF2	1	Loss	9	p24.3	ENSG00000147854	6413151	6507054	3290.22	4894.9	4444.11	2218.81	6632.06	6789.24	1561.39	4669.51	0.33438
CNTLN	0	Loss	9	p23	ENSG00000044459	17134982	17503923	0	606.97	697	589.15	840.94	881.44	215.6	651.985	0.330682
GNAQ	1	Loss	9	p13.2	ENSG00000156052	77716087	78031458	3600.71	4248.78	5161.71	6623.62	3442.98	2720.17	1281.8	3924.74	0.326594
ZBTB5	1	Loss	9	p13.2	ENSG00000168795	37438114	37465399	1047.16	844.23	1238.35	682.31	877.21	857.82	275.66	867.515	0.317758
ISCA1	1	Loss	9	p13.2	ENSG00000135070	86264546	86283102	567.85	849.99	719.89	665.25	635.72	677.56	210.68	671.405	0.31379
RCL1	1	Loss	9	p24.3	ENSG00000120158	4792869	4885917	1214.8	831.56	741.64	425.13	1245.66	795.66	244.15	813.61	0.300082
FUT7	3	Gain	9	q34.3	ENSG00000180549	137030174	137033010	8.26	1840.48	2348.52	873.88	455.31	1036.85	284.52	955.365	0.297813
C9orf40	1	Loss	9	p13.2	ENSG00000135045	74946581	74952886	362.43	967.46	1286.42	590.46	1208.43	678.8	227.42	823.13	0.276287
CDC37L1	1	Loss	9	p24.3	ENSG00000106993	4679559	4708398	413.2	380.07	407.44	359.52	795.12	430.16	113.22	410.32	0.275931
ACER2	0	Loss	9	p23	ENSG00000177076	19409059	19452020	36.6	63.35	86.98	56.42	125.04	166.59	20.67	75.165	0.274995
AK3	1	Loss	9	p24.3	ENSG00000147853	4709559	4742043	3705.77	1562.91	1817.47	2611.13	3818.11	3144.11	766.91	2877.62	0.266508
TLE1	1	Loss	9	p13.2	ENSG00000196781	81583683	81689305	0	725.6	343.35	951.29	76.36	1251.93	127.98	534.475	0.23945
ARID3C	3	Gain	9	p21.1	ENSG00000205143	34621379	34628107	1.18	2.3	9.16	0	170.86	6.22	0.98	4.26	0.230047
UNC13B	3	Gain	9	p21.1	ENSG00000198722	35161992	35405338	21.25	1073.42	800.01	1123.18	2676.49	535.83	214.62	936.715	0.22912
PLIN2	0	Loss	9	p23	ENSG00000147872	19108375	19149290	2172.23	1150.59	5118.22	1209.78	1196.98	1648.51	288.45	1429.14	0.201834
FBXO10	1	Loss	9	p13.2	ENSG00000147912	37510892	37576349	211.32	163.55	373.11	89.22	168	282.21	37.41	189.66	0.197248
TPM2	3	Gain	9	p21.1	ENSG00000198467	35681992	35691020	718.96	1436.22	1999.45	1295.07	267.27	1756.67	241.2	1365.64	0.17662
PTGDS	3	Gain	9	q34.3	ENSG00000107317	136975092	136981742	0	56.44	1614.89	0	0.95	43.51	2.95	22.23	0.132704
C9orf139	3	Gain	9	q34.3	ENSG00000180539	137027464	137037957	25.97	539.02	947.65	1949.82	1669.47	839.18	107.31	893.415	0.120112
NPDC1	3	Gain	9	q34.3	ENSG00000107281	137039470	137046203	2080.15	25.34	77.83	3007.4	15.27	404.05	25.6	240.94	0.106251
KANK1	1	Loss	9	p24.3	ENSG00000107104	470291	746106	2286.74	1202.42	1627.48	337.22	867.67	1204.68	93.53	1203.55	0.0777118
ALDH1A1	1	Loss	9	p13.2	ENSG00000165092	72900662	73080442	178.26	0	46.92	394.95	26.73	72.11	1.97	59.515	0.0331009
AQP3	3	Gain	9	p21.1	ENSG00000165272	33441154	33447611	33.06	563.2	64.09	120.72	32.45	384.16	2.95	92.405	0.0319247
MOB3B	0	Loss	9	p23	ENSG00000120162	27325209	27529781	2.36	23.03	194.57	595.71	1078.62	18.65	0.98	108.8	0.00900735
PLAA	0	Loss	9	p23	ENSG00000137055	26904083	26947463	1740.14	1726.46	1824.34	1505.01	2096.14	1305.38	3.94	1733.3	0.00227312
C9orf72	0	Loss	9	p23	ENSG00000147894	27546545	27573866	367.15	393.9	700.44	587.83	1495.74	147.94	0.98	490.865	0.00199648
CDKN2A	0	Loss	9	p23	ENSG00000147889	21967753	21995301	572.57	0	16661.7	1476.14	2492.27	1.24	0.98	1024.36	0.0009567
KLHL9	0	Loss	9	p23	ENSG00000198642	21329671	21335380	1759.03	696.8	1492.43	2685.93	2350.05	0	0.98	1625.73	0.000602806
CAAP1	0	Loss	9	p23	ENSG00000120159	26840685	26892804	1156.95	1352.15	1204.02	821.39	1256.16	727.29	0	1180.48	0
FOCAD	0	Loss	9	p23	ENSG00000188352	20658309	20995955	3083.62	1148.29	1537.07	1486.64	4005.2	905.07	0	1511.86	0
MTAP	0	Loss	9	p23	ENSG00000099810	21802543	21937651	2800.29	1083.79	2852.1	1827.79	2513.27	0	0	2170.53	0
FLT1	3	Gain	13	q12.2	ENSG00000102755	28300344	28495145	0	0	613.45	0	1.91	39.78	466.65	0.955	488.639
RXFP2	3	Gain	13	q12.3	ENSG00000133105	31739542	31803388	3.54	2.3	0	1.31	0	0	66.95	0.655	102.214
LINC00379	3	Gain	13	q31.3	ENSG00000229557	91127613	91131407	1.18	0	6.87	5.25	1.91	0	99.43	1.545	64.356
KL	3	Gain	13	q12.3	ENSG00000133116	33016433	33066145	20.07	4.61	11.45	10.5	5.73	37.3	264.83	10.975	24.1303
FRY	3	Gain	13	q12.3	ENSG00000073910	32031300	32299122	1202.99	10118.1	854.94	768.91	415.22	1439.65	13433.3	1028.96	13.0552
EEF1DP3	3	Gain	13	q12.3	ENSG00000229715	31846841	31953472	48.4	17.28	12.59	6.56	3.82	2.49	78.76	9.575	8.22559
GPC5	3	Gain	13	q31.3	ENSG00000179399	91398607	92873682	1.18	0	133.91	2.62	36.27	8.7	45.29	5.66	8.00177
MIR17HG	3	Gain	13	q31.3	ENSG00000215417	91347820	91354579	552.5	324.79	2275.27	604.89	722.58	180.27	3743.01	578.695	6.46802
MTUS2	3	Gain	13	q12.2	ENSG00000132938	28820348	29505947	0	5.76	4.58	0	1.91	13.68	20.67	3.245	6.3698
TPTE2	3	Gain	13	q12.11	ENSG00000132958	19422877	19536762	5.9	5.76	1.14	14.43	13.36	37.3	57.1	9.63	5.92939
BRCA2	3	Gain	13	q12.3	ENSG00000139618	32315474	32400266	1316.32	1833.57	489.85	495.98	708.26	2375.8	5711.98	1012.29	5.64263
SLC46A3	3	Gain	13	q12.2	ENSG00000139508	28700064	28718970	0	319.03	209.44	69.54	0	305.83	561.16	139.49	4.02294
CRYL1	3	Gain	13	q12.11	ENSG00000165475	20403667	20525857	466.32	232.65	556.23	1254.39	595.63	304.59	1897.1	511.275	3.71053
RASL11A	3	Gain	13	q12.13	ENSG00000122035	27270327	27273690	37.78	115.17	280.4	181.07	125.04	77.08	400.69	120.105	3.33616
N4BP2L2-IT2	3	Gain	13	q12.3	ENSG00000281026	32504506	32509395	85	171.61	68.67	156.14	55.36	150.43	389.86	117.715	3.3119
MTUS2-AS1	3	Gain	13	q12.2	ENSG00000179141	29476515	29490105	0	0	2.29	0	6.68	1.24	1.97	0.62	3.17742
FLT3	3	Gain	13	q12.13	ENSG00000122025	28003274	28100592	2032.92	7704	99452.8	114.16	9.55	4244.36	8334.65	3138.64	2.6555
RPL21	3	Gain	13	q12.13	ENSG00000122026	27251309	27256691	919.66	1281.89	2083	767.59	610.9	912.53	2383.44	916.095	2.60174
FARP1	1	Loss	13	q32.2	ENSG00000152767	98142562	98455176	10.63	5.76	22.89	24.93	286.36	9.95	38.39	16.76	2.29057
N4BP2L2	3	Gain	13	q12.3	ENSG00000244754	32432417	32538885	3797.86	4733.66	2311.9	5432.21	2317.59	7132.37	9691.27	4265.76	2.27187
ZDHHC20	3	Gain	13	q12.11	ENSG00000180776	21372573	21459370	5617.1	3126.98	3355.68	3851.09	2914.17	2922.82	7128.66	3241.33	2.1993
IFT88	3	Gain	13	q12.11	ENSG00000032742	20567069	20691437	255	467.61	355.94	410.7	203.31	760.85	730.49	383.32	1.90569
ZAR1L	3	Gain	13	q12.3	ENSG00000189167	32303700	32315344	0	1.15	1.14	0	0	3.73	0.98	0.57	1.7193
SAP18	3	Gain	13	q12.11	ENSG00000150459	21140514	21149084	4237.03	7144.26	5389.47	3368.23	3428.66	4848.57	7805	4542.8	1.7181
PAN3	3	Gain	13	q12.2	ENSG00000152520	28138506	28295335	3660.91	3768.5	36457	3269.82	3162.35	4243.12	6228.84	3714.7	1.67681
MPHOSPH8	3	Gain	13	q12.11	ENSG00000196199	19633681	19673459	3451.95	4228.05	2864.69	2941.79	2207.82	2730.12	4385.88	2903.24	1.51068
PDS5B	3	Gain	13	q12.3	ENSG00000083642	32586427	32778019	3160.36	3201.84	1385.99	1980	2010.23	3509.62	3883.79	2585.3	1.50226
USPL1	3	Gain	13	q12.3	ENSG00000132952	30617693	30660770	1326.95	1505.33	3768.85	1049.7	1094.84	1714.4	979.56	1416.14	0.691711
HSPH1	3	Gain	13	q12.3	ENSG00000120694	31134974	31162388	8619.26	10191.8	3248.1	4072.84	7173.27	4638.46	3990.12	5905.86	0.67562
PAN3-AS1	3	Gain	13	q12.2	ENSG00000261485	28136843	28138193	81.46	132.45	2498.45	73.48	227.18	213.83	114.2	173.14	0.659582
ANKRD26P3	3	Gain	13	q12.11	ENSG00000237636	19290593	19344825	0	3.46	0	7.87	0	31.08	0.98	1.73	0.566474
GJA3	3	Gain	13	q12.11	ENSG00000121743	20138255	20161049	0	0	5.72	0	28.64	156.65	0.98	2.86	0.342657
CDX2	3	Gain	13	q12.13	ENSG00000165556	27962137	27971139	0	0	5.72	1.31	7.64	4.97	0.98	3.14	0.312102
STARD13	3	Gain	13	q12.3	ENSG00000133121	33103135	33350630	841.74	29.95	43.49	1271.45	25.77	298.37	52.18	170.93	0.305271
ZIC2	1	Loss	13	q32.3	ENSG00000043355	99981772	99986773	3.54	5.76	30.9	28.87	4.77	819.28	4.92	17.315	0.284147
LINC00398	3	Gain	13	q12.3	ENSG00000237879	30803206	30810645	2.36	4.61	25.18	0	8.59	0	0.98	3.485	0.281205
DGKH	4	Gain	13	q14.11	ENSG00000102780	42040036	42256578	21.25	528.65	335.34	804.33	832.35	1218.36	100.42	666.49	0.15067
COL4A2	1	Loss	13	q34	ENSG00000134871	110305812	110513027	33.06	23.03	43.49	0	0.95	917.5	3.94	28.045	0.140489
IL17D	1	Loss	13	q12.11	ENSG00000172458	20702127	20723098	242.01	2.3	10.3	85.29	62.04	18.65	2.95	40.345	0.0731193
