# Supplementary material for: NKL homeobox gene activities in normal and malignant myeloid cells
Source: PLoS One. 2019 Dec 11;14(12):e0226212. doi: 10.1371/journal.pone.0226212 (PMC6905564; doi:10.1371/journal.pone.0226212)
Supplement: S2 Table — (XLS) [file pone.0226212.s012.xls]

## Sheet: Sheet1
Probe_set_ID	symbol	Symbol_na33	HL-60_SF-NANOG1	HL-60_SF-NANOG2	HL-60_SF3	HL-60_SF4	HL60_SF (mean)	HL60_NANOG (mean)	SF-NANOG
201540_at	FHL1	FHL1	4.7813	5.58159	-1.5925	-1.42674	-1.50962	5.18144	-6.69106
221698_s_at	CLEC7A	CLEC7A	3.52196	4.88465	-1.83177	-2.43683	-2.1343	4.20331	-6.33761
206785_s_at		KLRC1 /// KLRC2	3.08309	3.75809	-2.81885	-2.71372	-2.76628	3.42059	-6.18688
216834_at	RGS1	RGS1	3.652	4.56738	-1.19304	-2.35513	-1.77409	4.10969	-5.88377
1555756_a_at	CLEC7A	CLEC7A	2.16768	3.72196	-2.93598	-2.90599	-2.92098	2.94482	-5.8658
235457_at	MAML2	MAML2	2.7921	4.34759	-2.37144	-1.92319	-2.14732	3.56985	-5.71716
209210_s_at	FERMT2	FERMT2	2.43491	4.18597	-2.1842	-2.5082	-2.3462	3.31044	-5.65664
207826_s_at	ID3	ID3	3.74905	5.81687	-0.973508	-0.488136	-0.730822	4.78296	-5.51378
210299_s_at	FHL1	FHL1	2.71035	3.17752	-2.72105	-2.40064	-2.56084	2.94394	-5.50478
204035_at	SCG2	SCG2	3.56121	5.40021	-1.0091	-0.762098	-0.885598	4.48071	-5.36631
201324_at	EMP1	EMP1	3.31263	4.19019	-1.63235	-1.30972	-1.47104	3.75141	-5.22245
225842_at	PHLDA1	PHLDA1	4.58279	5.62564	-0.0907997	0.0220567	-0.0343715	5.10421	-5.13858
217999_s_at	PHLDA1	PHLDA1	2.26164	3.4447	-2.29744	-2.23302	-2.26523	2.85317	-5.1184
211548_s_at	HPGD	HPGD	2.19061	3.38645	-2.37144	-2.27064	-2.32104	2.78853	-5.10957
222549_at	CLDN1	CLDN1	2.32416	3.23156	-2.3346	-2.00189	-2.16824	2.77786	-4.9461
209395_at	CHI3L1	CHI3L1	5.68675	6.58821	1.20719	1.1784	1.19279	6.13748	-4.94469
217996_at	PHLDA1	PHLDA1	4.5778	5.37308	0.16914	0.101313	0.135227	4.97544	-4.84021
209365_s_at	ECM1	ECM1	4.27955	5.35913	-0.181013	0.139376	-0.0208185	4.81934	-4.84016
210298_x_at	FHL1	FHL1	2.31584	2.82781	-2.1842	-2.31822	-2.25121	2.57183	-4.82304
201325_s_at	EMP1	EMP1	2.47843	3.33343	-2.14592	-1.66493	-1.90542	2.90593	-4.81135
203914_x_at	HPGD	HPGD	2.60162	3.30044	-1.9416	-1.70485	-1.82322	2.95103	-4.77425
203789_s_at	SEMA3C	SEMA3C	0.92143	2.87374	-2.75402	-2.87487	-2.81444	1.89758	-4.71203
202988_s_at	RGS1	RGS1	1.70411	2.50392	-2.68771	-2.47269	-2.5802	2.10402	-4.68421
217997_at	PHLDA1	PHLDA1	3.36448	3.88067	-0.460446	-1.54539	-1.00292	3.62258	-4.62549
1555214_a_at	CLEC7A	CLEC7A	1.21111	2.4229	-2.75402	-2.84338	-2.7987	1.81701	-4.61571
228640_at	PCDH7	PCDH7	0.92143	2.80961	-2.654	-2.68038	-2.66719	1.86552	-4.53271
227506_at	SLC16A9	SLC16A9	2.62538	4.22824	-1.15551	-1.03779	-1.09665	3.42681	-4.52346
207723_s_at	KLRC3	KLRC3	1.2833	2.99112	-2.44416	-2.31822	-2.38119	2.13721	-4.5184
205821_at		KLRC4-KLRK1 /// KLRK1	1.92259	3.02748	-1.79196	-2.19511	-1.99353	2.47504	-4.46857
203394_s_at	HES1	HES1	2.16188	3.64972	-1.71217	-1.23295	-1.47256	2.9058	-4.37836
225166_at	ARHGAP18	ARHGAP18	3.25668	4.89142	-0.276972	-0.319962	-0.298467	4.07405	-4.37251
228964_at	PRDM1	PRDM1	1.67838	3.23156	-1.98098	-1.83409	-1.90753	2.45497	-4.36251
222296_at		-	1.88231	2.84293	-1.8715	-2.11852	-1.99501	2.36262	-4.35763
236226_at	BTLA	BTLA	1.67838	2.81546	-2.1842	-2.00189	-2.09304	2.24692	-4.33997
244414_at		-	1.09921	2.51115	-2.58548	-2.35513	-2.4703	1.80518	-4.27548
209396_s_at	CHI3L1	CHI3L1	5.11469	6.03396	1.41449	1.2234	1.31894	5.57432	-4.25538
1554406_a_at	CLEC7A	CLEC7A	2.5052	3.84251	-1.08153	-1.03779	-1.05966	3.17386	-4.23352
225171_at	ARHGAP18	ARHGAP18	5.16057	6.59853	1.64262	1.69378	1.6682	5.87955	-4.21135
201539_s_at	FHL1	FHL1	2.19515	2.76648	-1.98098	-1.42674	-1.70386	2.48082	-4.18468
240841_at	INSM2	INSM2	1.64224	2.74289	-1.98098	-2.00189	-1.99143	2.19256	-4.18399
225188_at	RAPH1	RAPH1	0.640823	2.35525	-2.61992	-2.68038	-2.65015	1.49804	-4.14819
203913_s_at	HPGD	HPGD	1.19305	2.68815	-2.10738	-2.27064	-2.18901	1.9406	-4.12961
230383_x_at	SLFN5	-	2.24201	3.19445	-1.15551	-1.58517	-1.37034	2.71823	-4.08857
218589_at	LPAR6	LPAR6	0.854075	1.70569	-2.44416	-3.09219	-2.76817	1.27988	-4.04806
209839_at	DNM3	DNM3	1.03983	2.48936	-2.44416	-2.07985	-2.26201	1.76459	-4.0266
225173_at	ARHGAP18	ARHGAP18	4.34234	5.28241	0.782571	0.801815	0.792193	4.81237	-4.02018
214505_s_at	FHL1	FHL1	2.79921	3.25865	-1.43407	-0.516672	-0.97537	3.02893	-4.0043
206513_at	AIM2	AIM2	2.00641	2.98399	-1.9416	-1.0742	-1.5079	2.4952	-4.00311
206382_s_at	BDNF	BDNF	0.530098	2.4476	-2.44416	-2.5082	-2.47618	1.48885	-3.96502
210174_at	NR5A2	NR5A2	0.501036	2.33503	-2.44416	-2.6126	-2.52838	1.41803	-3.94641
228081_at	CCNG2	CCNG2	3.35588	4.41583	-0.157944	0.12047	-0.0187369	3.88586	-3.90459
229584_at	LRRK2	LRRK2	1.61537	2.16906	-1.79196	-2.15694	-1.97445	1.89222	-3.86666
202769_at	CCNG2	CCNG2	6.11648	6.78673	2.55674	2.61646	2.5866	6.4516	-3.865
206304_at	MYBPH	MYBPH	1.84087	2.52995	-2.10738	-1.19501	-1.6512	2.18541	-3.8366
202770_s_at	CCNG2	CCNG2	5.12738	5.68185	1.49339	1.64333	1.56836	5.40461	-3.83625
201739_at	SGK1	SGK1	2.75566	3.91036	-0.228239	-0.69785	-0.463044	3.33301	-3.79605
242405_at		-	1.09921	2.26729	-2.1842	-2.00189	-2.09304	1.68325	-3.7763
226415_at	VAT1L	VAT1L	1.2833	2.49666	-1.63235	-2.04097	-1.83666	1.88998	-3.72664
226322_at	TMTC1	TMTC1	2.69359	4.45781	0.0147326	-0.269648	-0.127458	3.5757	-3.70316
225189_s_at	RAPH1	RAPH1	0.471377	2.10125	-2.81885	-2.00189	-2.41037	1.28631	-3.69668
238919_at	PCDH9	-	-0.0348047	2.3391	-2.55068	-2.5082	-2.52944	1.15215	-3.68158
40560_at	TBX2	TBX2	2.64086	3.60905	-0.474359	-0.633399	-0.553879	3.12496	-3.67883
238430_x_at	SLFN5	SLFN5	2.80851	3.46577	0.0549009	-1.11101	-0.528055	3.13714	-3.66519
240173_at	GPRIN3	-	0.544413	2.51475	-2.14592	-2.11852	-2.13222	1.52958	-3.6618
201059_at	CTTN	CTTN	2.82472	4.09992	0.150715	-0.545676	-0.19748	3.46232	-3.6598
209841_s_at	LRRN3	LRRN3	0.530098	2.5335	-1.98098	-2.19511	-2.08805	1.5318	-3.61984
211549_s_at	HPGD	HPGD	1.56536	1.84804	-1.79196	-2.00189	-1.89692	1.7067	-3.60362
209209_s_at	FERMT2	FERMT2	0.417959	2.11673	-2.55068	-2.07985	-2.31527	1.26734	-3.58261
231166_at	GPR155	GPR155	0.218168	2.47372	-2.29744	-2.15694	-2.22719	1.34595	-3.57313
209840_s_at	LRRN3	LRRN3	0.586523	2.26302	-1.9416	-2.23302	-2.08731	1.42477	-3.51208
211559_s_at	CCNG2	CCNG2	4.61599	5.13912	1.34527	1.39255	1.36891	4.87756	-3.50865
203989_x_at	F2R	F2R	1.13748	1.32599	-2.1842	-2.35513	-2.26967	1.23174	-3.5014
201416_at	SOX4	SOX4	4.75769	6.40703	1.92878	2.25176	2.09027	5.58236	-3.49209
203787_at	SSBP2	SSBP2	3.87792	5.46409	1.19824	1.20557	1.20191	4.671	-3.4691
226751_at	CNRIP1	CNRIP1	2.29271	3.70078	-0.737057	-0.173689	-0.455373	2.99675	-3.45212
203140_at	BCL6	BCL6	2.587	3.76302	0.0549009	-0.605104	-0.275101	3.17501	-3.45011
210829_s_at	SSBP2	SSBP2	3.32564	5.07161	0.782571	0.725649	0.75411	4.19862	-3.44451
238484_s_at	SSBP2	SSBP2	0.218168	1.71668	-2.51552	-2.43683	-2.47618	0.967422	-3.4436
209815_at	PTCH1	PTCH1	2.04845	3.13254	-0.835589	-0.862058	-0.848823	2.5905	-3.43932
211339_s_at	ITK	ITK	1.06982	1.81921	-1.83177	-2.07985	-1.95581	1.44452	-3.40033
220784_s_at	UTS2	UTS2	-0.724189	2.07711	-2.93598	-2.47269	-2.70433	0.676459	-3.38079
201631_s_at	IER3	IER3	3.17278	4.42949	0.864011	-0.0192492	0.422381	3.80113	-3.37875
1558569_at		LOC100131541	0.680248	1.61972	-2.44416	-2.00189	-2.22302	1.14998	-3.37301
209505_at		NR2F1	4.02712	5.5081	1.30417	1.50982	1.407	4.76761	-3.36061
242979_at	IRS1	IRS1	0.0478225	1.35037	-2.88219	-2.43683	-2.65951	0.699097	-3.35861
213222_at	PLCB1	PLCB1	0.253446	1.65277	-2.29744	-2.5082	-2.40282	0.953107	-3.35593
242358_at	RASSF8-AS1	LOC100506451	0.126013	2.14022	-2.3346	-2.07985	-2.20722	1.13312	-3.34034
210690_at	KLRC4	KLRC4	-0.333649	1.23072	-2.81885	-2.93674	-2.87779	0.448534	-3.32633
204114_at	NID2	NID2	0.287883	1.23945	-2.55068	-2.54335	-2.54702	0.763664	-3.31068
238861_at	SSBP2	SSBP2	1.01948	2.61289	-1.63235	-1.3485	-1.49043	1.81618	-3.30661
1558501_at	DNM3	DNM3	-0.333649	1.78385	-2.37144	-2.77929	-2.57537	0.7251	-3.30047
208937_s_at	ID1	ID1	1.82337	3.72352	-0.705174	-0.245088	-0.475131	2.77344	-3.24857
219737_s_at	PCDH9	PCDH9	2.16188	3.98167	0.0939894	-0.432442	-0.169226	3.07178	-3.241
226225_at	MCC	MCC	-0.191575	2.00087	-2.0592	-2.57816	-2.31868	0.904649	-3.22333
218182_s_at	CLDN1	CLDN1	0.270767	0.764553	-2.68771	-2.71372	-2.70072	0.51766	-3.21838
208712_at	CCND1	CCND1	1.88793	2.47742	-1.08153	-0.966183	-1.02386	2.18268	-3.20653
227900_at	CBLB	CBLB	1.09921	2.65101	-1.19304	-1.46615	-1.32959	1.87511	-3.20471
239367_at	BDNF	BDNF	0.558586	2.28321	-1.47347	-2.07985	-1.77666	1.4209	-3.19756
206805_at	SEMA3A	SEMA3A	1.74961	2.96898	-0.737057	-0.931026	-0.834041	2.3593	-3.19334
227314_at	ITGA2	ITGA2	1.23998	2.14952	-2.22223	-0.69785	-1.46004	1.69475	-3.15479
218346_s_at	SESN1	SESN1	3.55061	5.18065	1.18019	1.26705	1.22362	4.36563	-3.14201
232687_at	GPRIN3	-	0.321517	2.03261	-1.8715	-2.00189	-1.93669	1.17706	-3.11376
229461_x_at	NEGR1	NEGR1	-0.518334	1.99057	-2.40797	-2.31822	-2.36309	0.736118	-3.09921
228507_at	PDE3A	PDE3A	-0.307989	1.69304	-2.72105	-2.07985	-2.40045	0.692526	-3.09298
226725_at	SLFN5	-	2.00641	3.22389	-0.327286	-0.605104	-0.466195	2.61515	-3.08135
205609_at	ANGPT1	ANGPT1	0.899326	1.71668	-1.75208	-1.78463	-1.76836	1.308	-3.07636
220014_at	PRR16	PRR16	-0.233434	1.4515	-2.68771	-2.23302	-2.46036	0.609032	-3.06939
217196_s_at	CAMSAP2	CAMSAP2	1.55656	2.86847	-0.301927	-1.38752	-0.844723	2.21251	-3.05724
225163_at	FRMD4A	FRMD4A	-0.0348047	0.990763	-2.58548	-2.54335	-2.56442	0.477979	-3.0424
206332_s_at	IFI16	IFI16	4.59035	5.87027	2.1902	2.28611	2.23815	5.23031	-2.99216
225242_s_at	CCDC80	CCDC80	-0.692307	1.39793	-2.55068	-2.71372	-2.6322	0.352811	-2.98501
225946_at	RASSF8	RASSF8	2.53239	4.38076	0.488169	0.495493	0.491831	3.45657	-2.96474
210258_at	RGS13	RGS13	-0.386232	0.969935	-2.9051	-2.43683	-2.67097	0.291852	-2.96282
230135_at	HHIP	HHIP	0.218168	1.53186	-2.29744	-1.8738	-2.08562	0.875012	-2.96063
1557814_a_at		-	2.26164	2.9558	-0.353058	-0.319962	-0.33651	2.60872	-2.94523
213417_at	TBX2	TBX2	1.70411	2.82201	-0.737057	-0.605104	-0.67108	2.26306	-2.93414
230130_at	SLIT2	SLIT2	-0.168146	0.88348	-2.58548	-2.5082	-2.54684	0.357667	-2.90451
208966_x_at	IFI16	IFI16	4.59852	5.81153	2.32471	2.29878	2.31175	5.20502	-2.89328
244413_at	CLECL1	CLECL1	3.56121	4.22933	1.14338	0.882602	1.01299	3.89527	-2.88228
214608_s_at	EYA1	EYA1	0.975253	2.31349	-0.93835	-1.5057	-1.22203	1.64437	-2.8664
202388_at	RGS2	RGS2	4.58225	5.6705	2.15134	2.40418	2.27776	5.12637	-2.84862
201417_at	SOX4	SOX4	5.91144	7.24952	3.84621	3.65552	3.75086	6.58048	-2.82962
266_s_at	CD24	CD24	-0.724073	1.77562	-2.3159	-2.29011	-2.303	0.525774	-2.82878
207754_at	RASSF8	RASSF8	-0.433762	1.35037	-2.40797	-2.31822	-2.36309	0.458305	-2.8214
202708_s_at	HIST2H2BE	HIST2H2BE	0.734317	2.27898	-1.08153	-1.5057	-1.29362	1.50665	-2.80027
224964_s_at	GNG2	GNG2	3.46901	4.70952	1.40674	1.18751	1.29713	4.08926	-2.79214
244503_at		-	-1.10547	1.59443	-2.58548	-2.5082	-2.54684	0.244481	-2.79132
208965_s_at	IFI16	IFI16	4.15434	5.02772	1.73365	1.88239	1.80802	4.59103	-2.78301
1557813_at		-	2.1514	3.29469	-0.181013	0.0819008	-0.0495563	2.72305	-2.7726
226548_at	SBK1	SBK1	0.953965	1.57387	-1.51303	-1.46615	-1.48959	1.26392	-2.75351
208343_s_at	NR5A2	NR5A2	-1.31375	0.938119	-3.05583	-2.81152	-2.93368	-0.187817	-2.74586
1561690_at		-	-0.569608	1.1404	-2.55068	-2.35513	-2.4529	0.285396	-2.7383
215843_s_at	TLL2	TLL2	-0.660908	2.26302	-1.98098	-1.8738	-1.92739	0.801055	-2.72845
212614_at	ARID5B	ARID5B	2.56083	3.74321	0.30865	0.53887	0.42376	3.15202	-2.72826
205249_at	EGR2	EGR2	-0.191575	1.29283	-2.25998	-2.07985	-2.16992	0.550629	-2.72055
235106_at	MAML2	MAML2	-0.629993	0.664402	-2.61992	-2.77929	-2.69961	0.0172046	-2.71681
1555691_a_at		KLRC4-KLRK1 /// KLRK1	1.10887	2.26302	-1.11833	-0.931026	-1.02468	1.68595	-2.71063
212724_at	RND3	RND3	-0.25789	1.4515	-1.98098	-2.23302	-2.107	0.596804	-2.7038
226158_at	KLHL24	KLHL24	1.56536	3.42809	-0.301927	-0.105521	-0.203724	2.49672	-2.70045
226000_at	CTTNBP2NL	CTTNBP2NL	1.80565	3.40452	-0.379252	0.194658	-0.0922971	2.60508	-2.69738
203395_s_at	HES1	HES1	1.54948	2.66808	-0.276972	-0.896314	-0.586643	2.10878	-2.69542
208025_s_at	HMGA2	HMGA2	3.06954	4.7106	1.21608	1.1784	1.19724	3.89007	-2.69283
213238_at	ATP10D	ATP10D	2.08318	3.77094	0.187333	0.295045	0.241189	2.92706	-2.68587
213135_at	TIAM1	TIAM1	0.471377	1.46645	-1.5925	-1.83409	-1.71329	0.968911	-2.6822
201744_s_at	LUM	LUM	-1.95707	1.35037	-3.0849	-2.87487	-2.97988	-0.303351	-2.67653
215008_at	TLL2	TLL2	-1.73921	1.92174	-2.58548	-2.54335	-2.56442	0.0912634	-2.65568
226989_at	RGMB	RGMB	0.402327	1.86647	-1.34626	-1.66493	-1.50559	1.1344	-2.63999
214074_s_at	CTTN	CTTN	0.865521	1.93658	-1.39484	-1.0742	-1.23452	1.40105	-2.63557
235668_at	PRDM1	PRDM1	1.16554	1.92174	-0.737057	-1.42674	-1.0819	1.54364	-2.62554
228788_at	YPEL1	YPEL1	-0.0137062	2.1951	-1.71217	-1.3485	-1.53034	1.0907	-2.62103
214212_x_at	FERMT2	FERMT2	0.144919	1.54424	-2.0592	-1.46615	-1.76267	0.844579	-2.60725
218656_s_at	LHFPL6	LHFP	0.144919	1.45712	-1.83177	-1.74476	-1.78826	0.80102	-2.58928
210814_at	TRPC3	TRPC3	-0.96064	1.7898	-2.10738	-2.23302	-2.1702	0.414582	-2.58478
206028_s_at	MERTK	MERTK	0.0478225	1.50134	-1.8715	-1.74476	-1.80813	0.77458	-2.58271
204529_s_at	TOX	TOX	1.50076	2.64116	-0.553	-0.432442	-0.492721	2.07096	-2.56368
205239_at	AREG	AREG /// AREGB	0.530098	2.27155	-1.55271	-0.762098	-1.1574	1.40083	-2.55823
244163_at	SEMA3A	SEMA3A	-0.96064	0.8723	-2.37144	-2.81152	-2.59148	-0.0441703	-2.54731
230083_at	USP53	USP53	2.50154	3.66721	0.693078	0.388903	0.540991	3.08438	-2.54339
212765_at	CAMSAP2	CAMSAP2	3.06707	4.31338	1.18019	1.12247	1.15133	3.69022	-2.5389
206425_s_at	TRPC3	TRPC3	0.270767	2.41618	-1.75208	-0.635536	-1.19381	1.34347	-2.53728
238378_at	GPRIN3	-	-1.19885	0.938119	-2.68771	-2.64667	-2.66719	-0.130366	-2.53682
232333_at		-	0.91042	1.91631	-0.64286	-1.58517	-1.11402	1.41336	-2.52738
203769_s_at	STS	STS	1.69772	2.50029	-0.460446	-0.371928	-0.416187	2.09901	-2.51519
231817_at	USP53	USP53	2.16768	3.46065	0.488169	0.12047	0.30432	2.81416	-2.50984
1558604_a_at	SSBP2	SSBP2	0.759077	2.49301	-1.15551	-0.605104	-0.880308	1.62604	-2.50635
1557078_at	SLFN5	SLFN5	-0.307989	0.556776	-2.1842	-2.57816	-2.38118	0.124394	-2.50557
227156_at	CASK	CASK	0.654085	2.60616	-0.582475	-1.1574	-0.869938	1.63012	-2.50006
238483_at	SSBP2	SSBP2	-0.692307	0.394318	-2.78662	-2.5082	-2.64741	-0.148994	-2.49841
208396_s_at	PDE1A	PDE1A	-0.822722	0.938119	-2.44416	-2.43683	-2.4405	0.0576984	-2.49819
201466_s_at	JUN	JUN	-0.890771	2.15875	-2.51552	-1.19501	-1.85527	0.633988	-2.48926
236300_at	PDE3A	PDE3A	-1.14265	1.50858	-2.55068	-2.04097	-2.29582	0.182965	-2.47879
243819_at		-	0.0275998	0.81506	-2.0592	-2.04097	-2.05009	0.42133	-2.47142
213248_at	LOC730101	LOC730101	1.43121	2.9284	-0.488407	-0.0834756	-0.285941	2.17981	-2.46575
221489_s_at	SPRY4	SPRY4	2.06344	3.02243	0.187333	-0.0192492	0.0840421	2.54293	-2.45889
206633_at	CHRNA1	CHRNA1	-1.03224	1.00363	-2.61992	-2.31822	-2.46907	-0.0143068	-2.45476
227484_at	SRGAP1	SRGAP1	-0.518334	0.764553	-2.37144	-2.27064	-2.32104	0.12311	-2.44415
205006_s_at	NMT2	NMT2	0.91042	1.83658	-1.08153	-1.03779	-1.05966	1.3735	-2.43315
228109_at	RASGRF2	RASGRF2	-0.25789	1.64622	-1.9416	-1.5057	-1.72365	0.694164	-2.41782
212850_s_at	LRP4	LRP4	0.600291	1.94727	-1.34626	-0.931026	-1.13864	1.27378	-2.41242
215990_s_at	BCL6	BCL6	0.586523	1.84232	-1.75208	-0.635536	-1.19381	1.21442	-2.40823
228737_at	TOX2	TOX2	0.0677681	-0.286149	-2.44416	-2.57816	-2.51116	-0.109191	-2.40197
235456_at		-	1.72469	3.14769	0.0549009	0.0220567	0.0384788	2.43619	-2.39771
206110_at		HIST1H3H	0.433424	1.10263	-1.47347	-1.78463	-1.62905	0.768026	-2.39708
218718_at	PDGFC	PDGFC	2.98745	4.9476	1.78683	1.36871	1.57777	3.96752	-2.38975
227955_s_at	EFNA5	EFNA5	1.45414	2.88664	0.113146	-0.545676	-0.216265	2.17039	-2.38665
213668_s_at	SOX4	SOX4	2.92933	4.32854	1.24025	1.24975	1.245	3.62893	-2.38393
243999_at	SLFN5	SLFN5	0.558586	1.38225	-1.51303	-1.30972	-1.41137	0.970418	-2.38179
228310_at	ENAH	ENAH	0.953965	2.73981	-0.553	-0.516672	-0.534836	1.84689	-2.38172
205005_s_at	NMT2	NMT2	1.4617	2.22287	-0.64286	-0.432442	-0.537651	1.84228	-2.37994
224403_at	FCRL4	FCRL4	0.304798	-1.04809	-2.72105	-2.77929	-2.75017	-0.371645	-2.37853
212728_at	DLG3	DLG3	1.14689	1.50134	-1.30754	-0.729732	-1.01864	1.32412	-2.34275
227361_at	HS3ST3B1	HS3ST3B1	2.53597	3.30979	0.875278	0.295045	0.585161	2.92288	-2.33772
236085_at	CAPSL	CAPSL	-0.0348047	0.677308	-2.02018	-2.00189	-2.01104	0.321252	-2.33229
209574_s_at	LDLRAD4	C18orf1	1.71047	2.34315	-0.252412	-0.352238	-0.302325	2.02681	-2.32914
219304_s_at	PDGFD	PDGFD	-0.569608	1.30951	-1.90208	-2.00189	-1.95198	0.36995	-2.32193
227719_at	SMAD9	SMAD9	1.88793	3.83101	0.240579	0.836993	0.538786	2.85947	-2.32069
218000_s_at	PHLDA1	PHLDA1	1.23998	1.77187	-1.26908	-0.352238	-0.810658	1.50592	-2.31658
206525_at	GABRR1	GABRR1	-0.822722	0.29315	-2.654	-2.5082	-2.5811	-0.264786	-2.31631
209682_at	CBLB	CBLB	2.55377	4.00585	0.886459	1.04184	0.96415	3.27981	-2.31566
202242_at	TSPAN7	TSPAN7	-0.191575	1.87769	-0.93835	-2.00189	-1.47012	0.843058	-2.31318
226899_at	UNC5B	UNC5B	-0.518334	0.514253	-2.654	-1.96262	-2.30831	-0.00204054	-2.30627
225167_at	FRMD4A	FRMD4A	0.182007	-0.526975	-2.51552	-2.43683	-2.47618	-0.172484	-2.30369
222719_s_at	PDGFC	PDGFC	1.31704	2.35123	-0.00577444	-0.931026	-0.4684	1.83413	-2.30253
212729_at	DLG3	DLG3	0.370544	0.916511	-1.34626	-1.96262	-1.65444	0.643527	-2.29797
205534_at	PCDH7	PCDH7	-0.353232	1.22194	-1.9416	-1.78463	-1.86312	0.434352	-2.29747
209200_at	MEF2C	MEF2C	2.76791	3.96664	1.11514	1.04184	1.07849	3.36727	-2.28878
237486_at		-	-0.353232	1.38225	-1.67225	-1.8738	-1.77303	0.514509	-2.28754
226657_at	NATD1	C17orf103	-0.25789	0.948802	-1.8715	-2.00189	-1.93669	0.345456	-2.28215
1558680_s_at	PDE1A	PDE1A	-0.660908	1.00363	-2.3346	-1.8738	-2.1042	0.171361	-2.27556
236921_at		-	1.74961	2.59004	0.0147326	-0.197118	-0.0911926	2.16983	-2.26102
209771_x_at	CD24	CD24	1.16554	2.92232	-0.181013	-0.245088	-0.213051	2.04393	-2.25698
216379_x_at	CD24	CD24	1.3981	2.85149	-0.252412	0.00154968	-0.125431	2.12479	-2.25022
235392_at		-	-0.540132	0.470437	-2.40797	-2.15694	-2.28245	-0.0348477	-2.24761
212154_at	SDC2	SDC2	1.25747	2.4315	-0.0907997	-0.69785	-0.394325	1.84448	-2.23881
229127_at	JAM2	JAM2	-1.03224	0.202322	-2.9051	-2.40064	-2.65287	-0.414961	-2.23791
208651_x_at	CD24	CD24	-1.10547	1.20421	-1.75208	-2.6126	-2.18234	0.0493715	-2.23171
219738_s_at	PCDH9	PCDH9	-0.629993	0.969935	-1.63235	-2.47269	-2.05252	0.169971	-2.22249
217783_s_at	YPEL5	YPEL5	2.1514	3.50973	0.325178	0.893783	0.609481	2.83056	-2.22108
1553055_a_at	SLFN5	SLFN5	-0.925483	0.485191	-2.37144	-2.5082	-2.43982	-0.220146	-2.21967
225496_s_at	SYTL2	SYTL2	2.75873	3.58827	0.941097	0.96971	0.955404	3.1735	-2.2181
236035_at	FZD1	-	-1.19885	0.499795	-2.48001	-2.64667	-2.56334	-0.349528	-2.21382
232914_s_at	SYTL2	SYTL2	3.56296	4.24323	1.71496	1.66633	1.69065	3.9031	-2.21245
242396_at	NR2F2	LOC644192	-0.25789	0.916511	-1.75208	-2.00189	-1.87698	0.32931	-2.20629
208337_s_at	NR5A2	NR5A2	-1.19885	0.409867	-2.51552	-2.68038	-2.59795	-0.394492	-2.20346
226931_at	TMTC1	TMTC1	1.71681	2.62043	-0.276972	0.212625	-0.0321735	2.16862	-2.20079
226685_at	SNTB2	SNTB2	0.693154	2.16906	-0.835589	-0.69785	-0.766719	1.43111	-2.19783
228416_at	ACVR2A	ACVR2A	1.08948	2.38407	-0.252412	-0.666451	-0.459432	1.73678	-2.19621
229437_at		MIR155 /// MIR155HG	3.15365	4.26076	1.72122	1.30314	1.51218	3.7072	-2.19503
209651_at	TGFB1I1	TGFB1I1	-0.692307	1.23945	-1.71217	-2.11852	-1.91534	0.273569	-2.18891
203080_s_at	BAZ2B	BAZ2B	3.30161	4.15603	1.33714	1.74561	1.54138	3.72882	-2.18744
233103_at		-	0.558586	1.57387	-1.0091	-1.23295	-1.12103	1.06623	-2.18725
209606_at	CYTIP	CYTIP	2.70718	3.11782	0.752334	0.700402	0.726368	2.9125	-2.18613
229092_at	NR2F2	NR2F2	1.71047	3.04065	0.113146	0.295045	0.204095	2.37556	-2.17147
225168_at	FRMD4A	FRMD4A	-0.0137062	0.358709	-1.9416	-2.04097	-1.99129	0.172502	-2.16379
214438_at	HLX	HLX	2.96235	4.11689	1.4657	1.28627	1.37598	3.53962	-2.16364
209897_s_at	SLIT2	SLIT2	0.544413	1.34229	-1.30754	-1.11101	-1.20927	0.943352	-2.15263
212158_at	SDC2	SDC2	1.13748	2.66808	0.502773	-1.00177	-0.249501	1.90278	-2.15228
208650_s_at	CD24	CD24	-0.724189	0.927355	-2.02018	-2.07985	-2.05002	0.101583	-2.1516
1561693_at	LOC400794	LOC400794	0.253446	0.905585	-1.30754	-1.83409	-1.57081	0.579515	-2.15033
205608_s_at	ANGPT1	ANGPT1	0.182007	0.803334	-1.47347	-1.83409	-1.65378	0.492671	-2.14645
208711_s_at	CCND1	CCND1	1.10887	1.71668	-0.903638	-0.545676	-0.724657	1.41277	-2.13743
231130_at	FKBP7	FKBP7	1.57236	3.39917	0.416706	0.311812	0.364259	2.48576	-2.12151
243808_at		-	0.0275998	0.838229	-1.71217	-1.66493	-1.68855	0.432914	-2.12146
244045_at		-	-0.433762	1.07363	-1.67225	-1.92319	-1.79772	0.319936	-2.11766
1566968_at	SPRY4-IT1	SPRY4-IT1	1.13748	1.84804	-0.769422	-0.460062	-0.614742	1.49276	-2.1075
221207_s_at	NBEA	NBEA	2.49326	3.68849	1.09601	0.882602	0.989304	3.09087	-2.10157
226806_s_at	NFIA	NFIA	-0.413171	1.39793	-1.5925	-1.62503	-1.60876	0.492378	-2.10114
209035_at	MDK	MDK	1.35814	2.78895	-0.204442	0.158039	-0.0232015	2.07354	-2.09674
203935_at	ACVR1	ACVR1	0.00709274	0.8723	-1.75208	-1.54539	-1.64873	0.439696	-2.08843
227473_at		CTTN	1.09921	1.50858	-0.737057	-0.828265	-0.782661	1.30389	-2.08655
212298_at	NRP1	NRP1	1.96178	3.15693	0.705757	0.247903	0.47683	2.55936	-2.08253
238617_at	KIF26B	KIF26B	1.17477	2.27155	-0.582475	-0.1279	-0.355188	1.72316	-2.07835
235420_at	HAPLN4	HAPLN4	0.338045	1.68028	-0.93835	-1.19501	-1.06668	1.00916	-2.07584
225328_at	FBXO32	FBXO32	-0.122357	0.969935	-1.5925	-1.70485	-1.64867	0.423789	-2.07246
215743_at	NMT2	NMT2	-0.660908	0.690099	-2.1842	-1.92319	-2.0537	0.0145956	-2.06829
228850_s_at	SLIT2	SLIT2	-0.925483	0.715347	-2.1842	-2.15694	-2.17057	-0.105068	-2.0655
204321_at	NEO1	NEO1	0.693154	1.72912	-0.903638	-0.794943	-0.849291	1.21114	-2.06043
218581_at	ABHD4	ABHD4	2.36707	2.80668	0.601061	0.465834	0.533448	2.58688	-2.05343
1557761_s_at	LOC400794	LOC400794	-0.145076	1.95921	-0.903638	-1.38752	-1.14558	0.907066	-2.05265
211370_s_at	MAP2K5	MAP2K5	3.09286	4.22357	1.55073	1.66633	1.60853	3.65822	-2.04968
1559360_at		-	-0.0779326	1.30119	-1.71217	-1.1574	-1.43479	0.611631	-2.04642
226439_s_at	NBEA	NBEA	1.79222	2.99885	0.488169	0.212625	0.350397	2.39553	-2.04514
202369_s_at	TRAM2	TRAM2	4.07166	5.13416	2.57067	2.54911	2.55989	4.60291	-2.04302
225956_at	CREBRF	CREBRF	0.515641	1.09303	-1.08153	-1.38752	-1.23452	0.804334	-2.03886
226069_at	PRICKLE1	PRICKLE1	0.854075	1.80752	-0.432938	-0.966183	-0.699561	1.3308	-2.03036
1564077_at		-	-1.57963	0.202322	-2.654	-2.77929	-2.71665	-0.688653	-2.02799
244655_at		LOC100507311	-0.282739	0.861032	-1.5925	-1.8738	-1.73315	0.289146	-2.0223
243357_at	NEGR1	NEGR1	-0.282739	1.38225	-1.47347	-1.46615	-1.46981	0.549755	-2.01956
207620_s_at	CASK	CASK	0.759077	1.97497	-0.705174	-0.575151	-0.640163	1.36703	-2.00719
230644_at	LRFN5	LRFN5	-1.03224	0.276284	-2.25998	-2.5082	-2.38409	-0.377979	-2.00611
229147_at	RASSF6	RASSF6	-0.96064	0.0319767	-2.58548	-2.35513	-2.4703	-0.464332	-2.00597
215388_s_at		CFH /// CFHR1	-1.03224	1.00363	-2.44416	-1.58517	-2.01466	-0.0143068	-2.00036
225275_at	EDIL3	EDIL3	0.613928	1.50858	-0.835589	-1.03779	-0.936688	1.06125	-1.99794
236313_at	CDKN2B	CDKN2B	-0.756555	0.838229	-2.44416	-1.46615	-1.95515	0.0408371	-1.99599
1558502_s_at	DNM3	DNM3	-0.724189	0.779593	-2.0592	-1.8738	-1.9665	0.0277016	-1.9942
208890_s_at	PLXNB2	PLXNB2	1.30027	2.29582	-0.327286	-0.0617538	-0.19452	1.79804	-1.99256
202260_s_at	STXBP1	STXBP1	2.01158	3.55544	0.680286	0.915887	0.798087	2.78351	-1.98542
203680_at	PRKAR2B	PRKAR2B	-0.0348047	1.80752	-1.08153	-1.11101	-1.09627	0.886358	-1.98263
221908_at	RNFT2	RNFT2	1.05989	2.46258	-0.516828	0.0819008	-0.217464	1.76124	-1.9787
226189_at	ITGB8	ITGB8	-1.14265	-0.805246	-2.96648	-2.93674	-2.95161	-0.973946	-1.97766
227339_at	RGMB	RGMB	-0.168146	1.53894	-0.835589	-1.74476	-1.29017	0.685399	-1.97557
221986_s_at	KLHL24	KLHL24	-0.353232	0.916511	-1.79196	-1.58517	-1.68856	0.281639	-1.9702
225123_at	SESN3	SESN3	2.03204	3.69524	1.19824	0.594748	0.896496	2.86364	-1.96714
209199_s_at	MEF2C	MEF2C	3.06707	3.78163	1.38523	1.5386	1.46191	3.42435	-1.96243
1555912_at	ST7-AS1	ST7-AS1	-1.23686	1.14969	-2.22223	-1.78463	-2.00343	-0.0435848	-1.95985
202481_at	DHRS3	DHRS3	0.515641	1.44397	-1.34626	-0.605104	-0.975682	0.979803	-1.95549
210482_x_at	MAP2K5	MAP2K5	2.15607	3.36118	0.705757	0.904877	0.805317	2.75863	-1.95331
218773_s_at	MSRB2	MSRB2	0.680248	1.48858	-0.93835	-0.794943	-0.866647	1.08441	-1.95106
202254_at	SIPA1L1	SIPA1L1	0.144919	2.28321	-0.673775	-0.794943	-0.734359	1.21406	-1.94842
232878_at	NR2F2-AS1	LOC644192	0.627438	1.28231	-1.08153	-0.896314	-0.988921	0.954875	-1.9438
201418_s_at	SOX4	SOX4	2.64294	4.26797	1.59059	1.44099	1.51579	3.45546	-1.93967
211962_s_at	ZFP36L1	ZFP36L1	0.287883	1.26745	-1.23091	-1.0742	-1.15255	0.777668	-1.93022
226207_at	RILPL1	RILPL1	0.452525	1.30119	-1.67225	-0.432442	-1.05235	0.87686	-1.92921
238699_s_at	CASK	CASK	-0.0999784	0.727807	-1.43407	-1.78463	-1.60935	0.313914	-1.92326
232544_at		-	0.321517	0.990763	-1.63235	-0.896314	-1.26433	0.65614	-1.92047
211499_s_at	MAPK11	MAPK11	-0.0348047	0.803334	-1.19304	-1.8738	-1.53342	0.384265	-1.91769
224402_s_at	FCRL4	FCRL4	-0.540132	-0.585454	-2.40797	-2.54335	-2.47566	-0.562793	-1.91287
204014_at	DUSP4	DUSP4	0.253446	0.861032	-1.39484	-1.30972	-1.35228	0.557239	-1.90952
239525_at	CTTNBP2NL	CTTNBP2NL	-0.822722	1.00363	-1.71217	-1.92319	-1.81768	0.0904538	-1.90813
220613_s_at	SYTL2	SYTL2	0.253446	0.948802	-1.71217	-0.896314	-1.30424	0.601124	-1.90537
1563467_at		-	-1.19885	0.81506	-2.14592	-2.04097	-2.09344	-0.191895	-1.90155
227844_at	FMNL3	FMNL3	-0.413171	0.838229	-1.71217	-1.66493	-1.68855	0.212529	-1.90108
224559_at	MALAT1	LOC100507645 /// MALAT1	2.25186	3.31393	1.06682	0.700402	0.88361	2.7829	-1.89929
201976_s_at	MYO10	MYO10	-0.461494	1.35841	-1.39484	-1.5057	-1.45027	0.448457	-1.89873
1567575_at		-	-1.6993	0.358709	-2.58548	-2.54335	-2.56442	-0.670297	-1.89412
1566446_at		-	-0.25789	0.326302	-1.67225	-2.04097	-1.85661	0.0342058	-1.89082
230369_at	GPR161	GPR161	-0.890771	1.49406	-1.67225	-1.5057	-1.58898	0.301645	-1.89062
1553971_a_at	GATS	GATS	0.144919	1.18626	-0.903638	-1.54539	-1.22451	0.665592	-1.8901
236512_at		-	-0.925483	0.011754	-2.3346	-2.35513	-2.34486	-0.456865	-1.888
244849_at	SEMA3A	SEMA3A	-1.17137	0.0910108	-2.44416	-2.40064	-2.4224	-0.54018	-1.88222
231213_at	PDE1A	PDE1A	-2.10343	0.202322	-2.8507	-2.81152	-2.83111	-0.950552	-1.88056
225186_at	RAPH1	RAPH1	-1.27517	-0.00875302	-2.72105	-2.31822	-2.51963	-0.641961	-1.87767
241837_at		-	-0.282739	0.220069	-2.02018	-1.78463	-1.90241	-0.0313352	-1.87107
231822_at	CTTNBP2NL	CTTNBP2NL	-0.282739	0.948802	-1.34626	-1.70485	-1.52555	0.333032	-1.85858
225688_s_at	PHLDB2	PHLDB2	-0.890771	0.664402	-1.90208	-2.04097	-1.97152	-0.113184	-1.85834
209780_at	PHTF2	PHTF2	3.9583	4.86205	2.52042	2.58491	2.55266	4.41017	-1.85751
212092_at	PEG10	PEG10	4.73134	5.85006	3.56453	3.31022	3.43737	5.2907	-1.85333
219427_at	FAT4	FAT4	-0.629993	0.542741	-1.79196	-2.00189	-1.89692	-0.0436262	-1.85329
227503_at		-	0.338045	2.16906	-0.432938	-0.762098	-0.597518	1.25355	-1.85107
230233_at		-	-1.84956	0.309821	-2.51552	-2.71372	-2.61462	-0.769867	-1.84476
204179_at	MB	MB	0.144919	0.147736	-1.47347	-1.92319	-1.69833	0.146328	-1.84466
228461_at	SH3RF3	SH3RF3	0.182007	1.10263	-1.30754	-1.0742	-1.19087	0.642317	-1.83319
219400_at	CNTNAP1	CNTNAP1	0.0275998	1.30119	-1.43407	-0.896314	-1.16519	0.664397	-1.82959
204547_at	RAB40B	RAB40B	1.25747	2.66485	0.205301	0.0622251	0.133763	1.96116	-1.82739
236520_at	SDCBP2-AS1	LOC100507495	0.338045	1.04405	-1.26908	-1.00177	-1.13543	0.691046	-1.82647
1558881_at	LINC00924	LOC145820	-1.27517	-0.207421	-2.51552	-2.6126	-2.56406	-0.741294	-1.82276
205363_at	BBOX1	BBOX1	-0.0779326	-0.498439	-2.29744	-1.92319	-2.11031	-0.288186	-1.82213
219279_at	DOCK10	DOCK10	1.73096	2.60278	0.627956	0.0622251	0.34509	2.16687	-1.82178
213800_at	CFH	CFH	-1.34296	0.514253	-2.37144	-2.07985	-2.22565	-0.414354	-1.81129
1558621_at	CABLES1	CABLES1	-0.890771	0.0910108	-2.25998	-2.15694	-2.20846	-0.39988	-1.80858
230781_at	LINC01088	LOC100505875	0.417959	1.39011	-0.903638	-0.896314	-0.899976	0.904035	-1.80401
229689_s_at		DLG5	-1.06866	0.220069	-2.25998	-2.19511	-2.22755	-0.424296	-1.80325
219213_at	JAM2	JAM2	-0.489683	0.791512	-1.79196	-1.5057	-1.64883	0.150915	-1.79974
213030_s_at	PLXNA2	PLXNA2	-0.0348047	1.01384	-1.19304	-1.42674	-1.30989	0.489518	-1.79941
226550_at		SLC9A7	0.402327	1.59443	-0.802267	-0.794943	-0.798605	0.998378	-1.79698
1558105_a_at		SLC9A7	-0.333649	0.894575	-1.8715	-1.1574	-1.51445	0.280463	-1.79492
235683_at	SESN3	SESN3	-0.386232	1.03405	-1.47347	-1.46615	-1.46981	0.323909	-1.79372
208891_at	DUSP6	DUSP6	6.25497	7.20752	4.98804	4.89025	4.93914	6.73125	-1.7921
201242_s_at	ATP1B1	ATP1B1	1.87667	3.36118	0.773566	0.882602	0.828084	2.61892	-1.79084
1553471_at	SLC35G3	SLC35G3	-1.10547	0.425249	-2.0592	-2.19511	-2.12716	-0.340109	-1.78705
212956_at	TBC1D9	TBC1D9	0.433424	1.75978	-0.516828	-0.862058	-0.689443	1.0966	-1.78605
226184_at	FMNL2	FMNL2	2.60845	4.08909	1.54369	1.59278	1.56823	3.34877	-1.78054
1562463_at	LINC01920	-	0.0478225	-0.261492	-2.10738	-1.66493	-1.88615	-0.106835	-1.77932
232035_at	HIST1H4H	HIST1H4A /// HIST1H4B /// HIST1H4C /// HIST1H4D /// HIST1H4E /// HIST1H4F /// HIST1H4H /// HIST1H4I /// HIST1H4J /// HIST1H4K /// HIST1H4L /// HIST2H4A /// HIST2H4B /// HIST4H4 /// LOC100507025	-1.61948	0.011754	-2.55068	-2.6126	-2.58164	-0.803865	-1.77777
213094_at	ADGRG6	GPR126	2.67582	4.25968	1.92878	1.45616	1.69247	3.46775	-1.77529
242310_at		-	-0.282739	0.455531	-1.79196	-1.58517	-1.68856	0.086396	-1.77496
217820_s_at	ENAH	ENAH	2.57223	4.16293	1.70867	1.48046	1.59457	3.36758	-1.77301
236521_at		-	-1.53984	-0.00875302	-2.48001	-2.6126	-2.5463	-0.774299	-1.77201
235432_at	NPHP3	NPHP3	0.182007	1.05398	-1.19304	-1.11101	-1.15203	0.617992	-1.77002
223541_at	HAS3	HAS3	-0.413171	0.861032	-1.34626	-1.74476	-1.54551	0.22393	-1.76944
206115_at	EGR3	EGR3	-0.925483	0.990763	-1.34626	-2.11852	-1.73239	0.0326401	-1.76503
204759_at	RCBTB2	RCBTB2	3.75599	4.39401	2.31026	2.31446	2.31236	4.075	-1.76264
242733_at		-	-0.353232	0.894575	-1.51303	-1.46615	-1.48959	0.270671	-1.76026
212094_at	PEG10	PEG10	6.3809	7.37541	5.09792	5.14249	5.1202	6.87815	-1.75795
210844_x_at	CTNNA1	CTNNA1	0.00709274	1.00363	-1.15551	-1.3485	-1.25201	0.505361	-1.75737
227564_at	HGSNAT	HGSNAT	-0.0779326	0.690099	-1.5925	-1.30972	-1.45111	0.306083	-1.75719
205352_at	SERPINI1	SERPINI1	0.163582	0.927355	-1.34626	-1.0742	-1.21023	0.545469	-1.7557
224759_s_at	TMEM263	C12orf23	1.14689	3.05122	0.16914	0.524555	0.346848	2.09906	-1.75221
235074_at	SPRED1	SPRED1	1.73096	2.96898	0.325178	0.871335	0.598256	2.34997	-1.75171
237466_s_at	HHIP	HHIP	-0.96064	0.358709	-2.02018	-2.07985	-2.05002	-0.300966	-1.74905
207996_s_at	LDLRAD4	C18orf1	-1.06866	0.425249	-1.98098	-2.15694	-2.06896	-0.321706	-1.74725
205327_s_at	ACVR2A	ACVR2A	1.35001	2.37122	0.0147326	0.212625	0.113679	1.86062	-1.74694
209816_at	PTCH1	PTCH1	-1.19885	-0.555978	-2.37144	-2.87487	-2.62315	-0.877414	-1.74574
218854_at	DSE	DSE	0.943201	1.97105	-0.204442	-0.371928	-0.288185	1.45713	-1.74531
1557383_a_at		-	1.6913	3.12078	0.693078	0.63528	0.664179	2.40604	-1.74186
222662_at	PPP1R3B	PPP1R3B	1.22006	2.51115	0.0349553	0.212625	0.12379	1.8656	-1.74181
233329_s_at	KRCC1	KRCC1	1.52983	2.54762	0.240579	0.360978	0.300778	2.03873	-1.73795
222585_x_at	KRCC1	KRCC1	1.25747	2.14952	-0.0690779	0.00154968	-0.0337641	1.70349	-1.73725
236738_at	C3orf80	C3orf80	-0.569608	-0.415573	-2.02018	-2.43683	-2.22851	-0.49259	-1.73592
204756_at	MAP2K5	MAP2K5	2.68312	3.47642	1.47869	1.21451	1.3466	3.07977	-1.73317
239533_at	GPR155	GPR155	-1.84956	0.011754	-2.654	-2.64667	-2.65033	-0.918901	-1.73143
235217_at	LINC01004	LOC100216546	0.627438	1.16809	-0.903638	-0.762098	-0.832868	0.897766	-1.73063
222433_at	ENAH	ENAH	2.90803	4.40593	1.86097	1.99569	1.92833	3.65698	-1.72865
235155_at	BDH2	BDH2	-0.461494	0.202322	-1.79196	-1.92319	-1.85757	-0.129586	-1.72799
218303_x_at	KRCC1	KRCC1	2.49326	3.63119	1.18924	1.48046	1.33485	3.06222	-1.72737
201041_s_at	DUSP1	DUSP1	0.998834	1.50134	-0.432938	-0.516672	-0.474805	1.25009	-1.72489
224404_s_at	FCRL5	FCRL5	-0.333649	-0.676754	-2.02018	-2.43683	-2.22851	-0.505201	-1.72331
236234_at	PDE1A	PDE1A	-2.25581	0.499795	-2.75402	-2.43683	-2.59543	-0.878006	-1.71742
208892_s_at	DUSP6	DUSP6	5.69379	6.52319	4.55577	4.22726	4.39151	6.10849	-1.71698
242023_at	ABHD4	-	-0.413171	-0.498439	-2.1842	-2.15694	-2.17057	-0.455805	-1.71477
207732_s_at	DLG3	DLG3	-0.191575	0.715347	-1.5925	-1.30972	-1.45111	0.261886	-1.71299
222116_s_at	TBC1D16	TBC1D16	-0.629993	0.916511	-1.71217	-1.42674	-1.56946	0.143259	-1.71272
215750_at		-	-0.0137062	1.13105	-1.26908	-1.03779	-1.15343	0.558671	-1.7121
1555216_a_at		LOC645722	0.417959	1.26745	-0.769422	-0.966183	-0.867803	0.842706	-1.71051
212223_at	IDS	IDS	3.64371	4.0552	2.55411	1.72698	2.14055	3.84946	-1.70891
232882_at		-	-1.10547	0.0319767	-2.37144	-2.11852	-2.24498	-0.536745	-1.70823
238106_at		-	-0.0137062	-0.415573	-2.29744	-1.54539	-1.92141	-0.214639	-1.70677
213492_at	COL2A1	COL2A1	-0.25789	1.39793	-1.23091	-1.03779	-1.13435	0.570019	-1.70436
207156_at		HIST1H2AG /// HIST1H2AH /// HIST1H2AI /// HIST1H2AK /// HIST1H2AL /// HIST1H2AM	-0.890771	0.861032	-1.39484	-2.04097	-1.71791	-0.0148696	-1.70304
221909_at	RNFT2	RNFT2	0.640823	1.97497	-0.327286	-0.460062	-0.393674	1.3079	-1.70157
212538_at	DOCK9	DOCK9	-1.6993	-0.207421	-2.654	-2.64667	-2.65033	-0.953362	-1.69697
243099_at	NFAM1	NFAM1	0.865521	2.48936	0.0745767	-0.105521	-0.0154724	1.67744	-1.69291
212727_at	DLG3	DLG3	0.693154	1.48858	-0.405876	-0.794943	-0.600409	1.09087	-1.69128
209911_x_at	HIST1H2BD	HIST1H2BD	2.02184	3.35065	1.06682	0.926814	0.996816	2.68625	-1.68943
238967_at		-	-0.25789	-0.311204	-1.90208	-2.04097	-1.97152	-0.284547	-1.68698
204105_s_at	NRCAM	NRCAM	0.530098	1.42878	-0.301927	-1.11101	-0.706469	0.97944	-1.68591
1558996_at	FOXP1	FOXP1	0.572622	1.4057	-0.460446	-0.931026	-0.695736	0.989163	-1.6849
225803_at	FBXO32	FBXO32	-0.307989	0.110167	-1.5925	-1.96262	-1.77756	-0.098911	-1.67865
226847_at	FST	FST	-1.6993	0.184355	-2.51552	-2.35513	-2.43533	-0.757474	-1.67785
224848_at	CDK6	CDK6	3.97623	5.13861	2.95878	2.80593	2.88235	4.55742	-1.67507
208109_s_at	LINC00597	LINC00597	0.200201	0.849675	-0.869382	-1.42674	-1.14806	0.524938	-1.673
225706_at	GLCCI1	GLCCI1	3.36649	4.20781	2.09943	2.13058	2.11501	3.78715	-1.67215
224397_s_at	TMTC1	TMTC1	0.899326	1.72912	-0.737057	0.0220567	-0.3575	1.31422	-1.67172
213281_at	JUN	JUN	-1.10547	0.184355	-2.3346	-1.92319	-2.12889	-0.460556	-1.66834
1552511_a_at	CPA6	CPA6	-1.53984	-0.526975	-2.72105	-2.68038	-2.70072	-1.03341	-1.66731
204620_s_at	VCAN	VCAN	-0.822722	0.938119	-1.63235	-1.58517	-1.60876	0.0576984	-1.66646
225270_at	NEO1	NEO1	-1.27517	0.803334	-1.75208	-2.04097	-1.89653	-0.235917	-1.66061
220276_at	RERGL	RERGL	-1.17137	-0.388841	-2.44416	-2.43683	-2.4405	-0.780106	-1.66039
211913_s_at	MERTK	MERTK	-1.77909	0.528567	-2.3346	-2.23302	-2.28381	-0.625261	-1.65855
205067_at	IL1B	IL1B	0.667226	1.26745	-0.553	-0.828265	-0.690632	0.96734	-1.65797
206772_at	PTH2R	PTH2R	0.501036	1.61972	-0.432938	-0.762098	-0.597518	1.06038	-1.6579
213684_s_at	PDLIM5	PDLIM5	-0.386232	0.905585	-1.0091	-1.78463	-1.39687	0.259676	-1.65654
235443_at	CKMT2-AS1	LOC100131067	1.24875	2.26729	0.4012	-0.197118	0.102041	1.75802	-1.65598
203827_at	WIPI1	WIPI1	0.0874439	1.30951	-1.11833	-0.794943	-0.956639	0.698476	-1.65512
238532_at	DPF3	DPF3	-0.59956	0.0519224	-2.02018	-1.83409	-1.92714	-0.273819	-1.65332
211208_s_at	CASK	CASK	2.40679	3.47642	1.24894	1.32808	1.28851	2.94161	-1.6531
226344_at	ZMAT1	ZMAT1	-0.191575	0.8723	-1.26908	-1.3485	-1.30879	0.340362	-1.64915
222434_at	ENAH	ENAH	-1.31375	0.88348	-1.9416	-1.78463	-1.86312	-0.215136	-1.64798
244511_at		-	-1.27517	-0.740035	-2.61992	-2.68038	-2.65015	-1.0076	-1.64255
243460_at		-	-1.06866	-0.740035	-2.48001	-2.6126	-2.5463	-0.904348	-1.64196
243858_at		-	-1.14265	-0.311204	-2.3346	-2.40064	-2.36762	-0.726925	-1.64069
229824_at	SHC3	SHC3	0.693154	1.87769	-0.582475	-0.1279	-0.355188	1.28542	-1.64061
224976_at	NFIA	NFIA	-0.489683	1.35037	-1.30754	-1.11101	-1.20927	0.430345	-1.63962
213836_s_at	WIPI1	WIPI1	-0.191575	1.7537	-1.19304	-0.516672	-0.854858	0.781064	-1.63592
213156_at	ZBTB20	-	-1.23686	0.129074	-2.22223	-2.15694	-2.18959	-0.553893	-1.63569
215017_s_at	FNBP1L	FNBP1L	1.57236	3.06233	0.573655	0.789895	0.681775	2.31735	-1.63557
201243_s_at	ATP1B1	ATP1B1	2.78609	4.00457	1.70394	1.81782	1.76088	3.39533	-1.63445
224002_s_at	FKBP7	FKBP7	1.83506	3.46577	1.00148	1.03175	1.01661	2.65042	-1.6338
209576_at	GNAI1	GNAI1	1.04989	1.92715	-0.204442	-0.0834756	-0.143959	1.48852	-1.63248
225913_at	PEAK1	PEAK1	3.62826	4.87155	2.68953	2.54557	2.61755	4.2499	-1.63235
235795_at	PAX6	PAX6	-1.57963	-0.415573	-2.78662	-2.47269	-2.62965	-0.9976	-1.63205
241310_at	NEK5	-	-1.4606	-0.470365	-2.72105	-2.47269	-2.59687	-0.965484	-1.63138
204359_at		FLRT2 /// LOC100506718	2.5939	3.49431	1.52235	1.3115	1.41692	3.0441	-1.62718
225224_at	NOL4L	C20orf112	1.66534	2.27155	0.0549009	0.63528	0.34509	1.96845	-1.62336
227525_at	GLCCI1	GLCCI1	4.36671	5.34004	3.21915	3.24351	3.23133	4.85337	-1.62205
226756_at	CCDC71L	CCDC71L	2.42721	2.89219	0.864011	1.21451	1.03926	2.6597	-1.62044
224847_at	CDK6	CDK6	5.42889	6.22272	4.17077	4.24579	4.20828	5.8258	-1.61753
213784_at	IFT27	IFT27	0.654085	1.50858	-0.582475	-0.488136	-0.535306	1.08133	-1.61664
225532_at	CABLES1	CABLES1	1.65549	3.1877	0.641218	0.96971	0.805464	2.42159	-1.61613
219858_s_at	MFSD6	MFSD6	-0.0999784	0.894575	-1.0091	-1.42674	-1.21792	0.397298	-1.61522
221911_at	ETV1	ETV1	2.84293	3.90007	1.78683	1.72698	1.7569	3.3715	-1.6146
222167_at		-	-0.724189	-0.115824	-1.98098	-2.07985	-2.03042	-0.420007	-1.61041
240165_at		-	-0.333649	1.15892	-1.23091	-1.1574	-1.19415	0.412636	-1.60679
226492_at	SEMA6D	SEMA6D	-1.84956	-0.160922	-2.78662	-2.43683	-2.61173	-1.00524	-1.60649
230440_at	ZNF469	ZNF469	-0.282739	0.861032	-1.63235	-1.00177	-1.31706	0.289146	-1.60621
219227_at	CCNJL	CCNJL	-0.433762	0.2376	-1.98098	-1.42674	-1.70386	-0.0980811	-1.60578
224937_at	PTGFRN	PTGFRN	-1.73921	0.2376	-2.48001	-2.23302	-2.35651	-0.750806	-1.60571
234033_at		-	-0.282739	0.927355	-0.64286	-1.92319	-1.28302	0.322308	-1.60533
236395_at		-	-1.53984	-0.585454	-2.48001	-2.84338	-2.6617	-1.06265	-1.59905
207174_at	GPC5	GPC5	-2.10343	-0.415573	-2.9051	-2.81152	-2.85831	-1.2595	-1.59881
226374_at	CXADR	CXADR	1.41377	2.99112	0.601061	0.608385	0.604723	2.20245	-1.59772
221985_at	KLHL24	KLHL24	0.544413	1.91085	-0.276972	-0.460062	-0.368517	1.22763	-1.59615
203758_at	CTSO	CTSO	-0.386232	0.44047	-1.51303	-1.62503	-1.56903	0.0271191	-1.59615
1553613_s_at	FOXC1	FOXC1	2.42334	3.49795	1.4657	1.26705	1.36637	2.96065	-1.59427
203767_s_at	STS	STS	0.81918	1.69304	-0.276972	-0.398552	-0.337762	1.25611	-1.59387
200701_at	NPC2	NPC2	4.97191	5.79774	3.68227	3.90244	3.79236	5.38482	-1.59247
210118_s_at	IL1A	IL1A	-0.925483	0.011754	-1.9416	-2.15694	-2.04927	-0.456865	-1.59241
1555867_at	GNG4	GNG4	-1.06866	0.309821	-1.98098	-1.96262	-1.9718	-0.37942	-1.59238
212462_at	KAT6B	KAT6B	4.16175	5.35386	3.17595	3.15567	3.16581	4.75781	-1.592
213364_s_at	SNX1	SNX1	3.71821	4.95722	2.60914	2.89208	2.75061	4.33771	-1.58711
237465_at	USP53	USP53	0.932357	1.85373	0.187333	-0.575151	-0.193909	1.39304	-1.58695
235626_at	CAMK1D	CAMK1D	-0.7894	0.624977	-1.55271	-1.78463	-1.66867	-0.0822115	-1.58646
244726_at		-	-0.413171	-0.261492	-2.22223	-1.62503	-1.92363	-0.337332	-1.5863
202368_s_at	TRAM2	TRAM2	2.13258	3.24517	0.951781	1.25842	1.1051	2.68887	-1.58377
233043_at		LOC221814	-1.17137	-0.336665	-2.55068	-2.11852	-2.3346	-0.754018	-1.58058
228046_at	ZNF827	ZNF827	2.66931	3.72662	1.57857	1.65652	1.61755	3.19797	-1.58042
241970_at		-	-1.10547	-0.160922	-2.10738	-2.31822	-2.2128	-0.633195	-1.57961
229975_at	BMPR1B	BMPR1B	-1.61948	0.0519224	-2.40797	-2.31822	-2.36309	-0.783781	-1.57931
232911_at	ZFP14	ZFP14	-0.122357	0.259219	-1.67225	-1.3485	-1.51038	0.0684311	-1.57881
212195_at	IL6ST	IL6ST	1.77411	2.9657	0.72768	0.859978	0.793829	2.36991	-1.57608
227512_at	MEX3A	MEX3A	1.34184	2.61289	0.223047	0.58098	0.402014	1.97737	-1.57535
1562236_at	KAT6B	KAT6B	-1.77909	-0.261492	-2.44416	-2.74669	-2.59543	-1.02029	-1.57514
227088_at	PDE5A	PDE5A	-1.34296	0.374644	-2.0592	-2.04097	-2.05009	-0.484158	-1.56593
204619_s_at	VCAN	VCAN	-1.84956	-0.115824	-2.58548	-2.5082	-2.54684	-0.98269	-1.56415
204686_at	IRS1	IRS1	0.680248	2.08197	-0.405876	0.0422794	-0.181798	1.38111	-1.56291
234036_x_at		-	-0.890771	-0.976486	-2.37144	-2.6126	-2.49202	-0.933629	-1.55839
233814_at	EFNA5	EFNA5	-0.413171	0.948802	-1.34626	-1.23295	-1.28961	0.267816	-1.55742
239639_at		-	-1.19885	-0.676754	-2.51552	-2.47269	-2.49411	-0.937802	-1.5563
204232_at	FCER1G	FCER1G	3.28253	3.93777	2.0654	2.04291	2.05416	3.61015	-1.55599
204011_at	SPRY2	SPRY2	5.49786	6.61747	4.56253	4.44431	4.50342	6.05766	-1.55424
237239_at		-	0.586523	0.542741	-0.93835	-1.03779	-0.988068	0.564632	-1.5527
1556698_a_at	GPRIN3	GPRIN3	-1.6993	0.309821	-2.22223	-2.27064	-2.24643	-0.694741	-1.55169
221234_s_at	BACH2	BACH2	-1.57963	-0.160922	-2.25998	-2.57816	-2.41907	-0.870275	-1.54879
226810_at	OGFRL1	OGFRL1	0.91042	1.96448	0.150715	-0.371928	-0.110606	1.43745	-1.54806
232473_at		-	-1.10547	-0.585454	-2.51552	-2.27064	-2.39308	-0.845461	-1.54762
227404_s_at	EGR1	LOC100653132	1.7997	2.84864	0.752334	0.813637	0.782985	2.32417	-1.54118
202898_at	SDC3	SDC3	-0.822722	0.259219	-2.02018	-1.62503	-1.82261	-0.281751	-1.54085
200764_s_at	CTNNA1	CTNNA1	-0.540132	-0.87236	-2.25998	-2.23302	-2.2465	-0.706246	-1.54025
229170_s_at	CFAP70	TTC18	0.338045	1.10263	-0.802267	-0.828265	-0.815266	0.720336	-1.5356
235556_at	CREBRF	CREBRF	-0.489683	0.894575	-1.55271	-1.11101	-1.33186	0.202446	-1.53431
220922_s_at		SPANXA1 /// SPANXA2 /// SPANXB1 /// SPANXB2 /// SPANXC /// SPANXF1	-0.489683	-1.01208	-2.3346	-2.23302	-2.28381	-0.75088	-1.53293
209524_at	HDGFL3	HDGFRP3	-1.50016	-0.261492	-2.14592	-2.68038	-2.41315	-0.880826	-1.53232
203946_s_at	ARG2	ARG2	1.30027	2.45885	0.187333	0.510097	0.348715	1.87956	-1.53084
227354_at	PAG1	PAG1	1.2833	2.3	0.4012	0.12047	0.260835	1.79165	-1.53081
201163_s_at	IGFBP7	IGFBP7	3.02494	3.87613	2.07031	1.77009	1.9202	3.45054	-1.53034
205790_at	SKAP1	SKAP1	-0.569608	0.849675	-1.15551	-1.62503	-1.39027	0.140034	-1.5303
212805_at	PRUNE2	PRUNE2	-1.03224	-0.261492	-2.48001	-1.8738	-2.17691	-0.646868	-1.53004
39650_s_at	PCNX2	PCNXL2	0.528373	1.1404	-0.557933	-0.82811	-0.693021	0.834386	-1.52741
238933_at	IRS1	IRS1	-1.03224	0.394318	-2.10738	-1.58517	-1.84628	-0.318962	-1.52731
239041_at	HIST1H2AK	HIST1H2AK	-1.17137	0.528567	-2.14592	-1.54539	-1.84565	-0.321402	-1.52425
213895_at	EMP1	EMP1	-1.23686	-0.498439	-2.55068	-2.23302	-2.39185	-0.867649	-1.5242
227927_at	NBPF20	-	0.417959	1.22194	-1.0091	-0.398552	-0.703825	0.819947	-1.52377
206584_at	LY96	LY96	0.654085	1.95392	-0.460446	0.0220567	-0.219195	1.304	-1.52319
1554609_at	LOC100287896	LOC100287896	-0.0999784	0.65138	-1.55271	-0.931026	-1.24187	0.275701	-1.51757
205934_at	PLCL1	PLCL1	-1.4212	-0.941329	-2.58548	-2.81152	-2.6985	-1.18126	-1.51724
204019_s_at	SH3YL1	SH3YL1	0.7713	2.16906	0.0349553	-0.1279	-0.0464723	1.47018	-1.51665
227066_at	MOB3C	MOB3C	1.26613	1.80164	-0.0265733	0.0622251	0.0178259	1.53388	-1.51606
230706_s_at	CAMK2N2	CAMK2N2	0.338045	1.24812	-0.835589	-0.605104	-0.720346	0.793083	-1.51343
209119_x_at	NR2F2	NR2F2	1.4711	2.11673	0.113146	0.450772	0.281959	1.79391	-1.51195
1554867_a_at	PRR16	PRR16	-0.168146	0.948802	-1.08153	-1.1574	-1.11946	0.390328	-1.50979
215073_s_at	NR2F2	NR2F2	2.96867	4.14358	1.97795	2.1211	2.04953	3.55613	-1.5066
219532_at	ELOVL4	ELOVL4	0.78342	2.03261	-0.0690779	-0.1279	-0.0984889	1.40801	-1.5065
225855_at	EPB41L5	EPB41L5	1.04989	2.08681	0.16914	-0.0403477	0.0643962	1.56835	-1.50396
39402_at	IL1B	IL1B	-0.431396	0.733996	-1.53273	-1.16907	-1.3509	0.1513	-1.5022
202478_at	TRIB2	TRIB2	3.45724	4.65337	2.58618	2.52055	2.55336	4.0553	-1.50194
231873_at	BMPR2	BMPR2	0.304798	1.14969	-0.973508	-0.575151	-0.774329	0.727244	-1.50157
204424_s_at	LMO3	LMO3	-1.4606	0.276284	-2.10738	-2.07985	-2.09362	-0.59216	-1.50146
232797_at		-	-0.433762	-0.311204	-1.55271	-2.19511	-1.87391	-0.372483	-1.50143
1557410_at	LOC100506606	LOC100506606	-0.233434	0.485191	-1.67225	-1.0742	-1.37323	0.125879	-1.49911
202723_s_at	FOXO1	FOXO1	0.270767	1.12164	-0.673775	-0.931026	-0.802401	0.696202	-1.4986
230708_at	PRICKLE1	PRICKLE1	0.126013	1.88883	-0.582475	-0.398552	-0.490513	1.00742	-1.49793
228611_s_at		-	3.24686	4.24567	2.22144	2.2776	2.24952	3.74627	-1.49675
212930_at	ATP2B1	ATP2B1	2.8815	4.11541	2.07031	1.93745	2.00388	3.49846	-1.49457
230664_at	H2BFXP	H2BFXP	0.370544	0.916511	-1.15551	-0.545676	-0.850594	0.643527	-1.49412
1556656_at		-	-0.233434	0.276284	-1.63235	-1.30972	-1.47104	0.0214253	-1.49246
213996_at	YPEL1	YPEL1	1.06982	2.0575	-0.135224	0.27808	0.0714278	1.56366	-1.49223
209120_at	NR2F2	NR2F2	5.62063	6.44652	4.58598	4.49887	4.54242	6.03358	-1.49115
240259_at		FLRT2 /// LOC100506718	-1.27517	0.0319767	-1.90208	-2.31822	-2.11015	-0.621596	-1.48855
213558_at	PCLO	PCLO	-0.282739	1.08336	-1.30754	-0.862058	-1.0848	0.400312	-1.48511
211458_s_at		GABARAPL1 /// GABARAPL3	1.31704	2.36724	0.341519	0.373012	0.357266	1.84214	-1.48488
238940_at	KLF12	KLF12	-1.14265	0.425249	-2.0592	-1.62503	-1.84211	-0.358698	-1.48342
218045_x_at	PTMS	PTMS	0.200201	1.11216	-0.612428	-1.03779	-0.825107	0.656182	-1.48129
214036_at	EFNA5	EFNA5	1.32535	2.47002	0.573655	0.265224	0.41944	1.89769	-1.47825
235410_at	NPHP3	NPHP3	0.759077	1.69938	-0.228239	-0.269648	-0.248943	1.22923	-1.47817
219654_at	HACD1	PTPLA	-0.0779326	0.803334	-1.11833	-1.11101	-1.11467	0.362701	-1.47737
1560019_at	DLGAP1-AS2	MGC11082	-0.822722	0.556776	-1.55271	-1.66493	-1.60882	-0.132973	-1.47585
216215_s_at	RBFOX2	RBFOX2	2.90526	4.3491	2.18681	2.11633	2.15157	3.62718	-1.47561
204452_s_at	FZD1	FZD1	-0.59956	0.938119	-0.903638	-1.70485	-1.30424	0.169279	-1.47352
214373_at		-	0.501036	1.49406	-0.405876	-0.545676	-0.475776	0.997549	-1.47332
244294_at	GTF2H5	GTF2H5	-1.31375	0.2376	-2.0592	-1.96262	-2.01091	-0.538076	-1.47283
205122_at		MSANTD3-TMEFF1 /// TMEFF1	0.287883	1.61302	-0.553	-0.488136	-0.520568	0.950451	-1.47102
207299_s_at	GRM1	GRM1	-1.95707	0.342597	-2.51552	-2.04097	-2.27825	-0.807239	-1.47101
222315_at	LOC100996756	-	-1.03224	-0.442745	-2.3346	-2.07985	-2.20722	-0.737494	-1.46973
237083_at		-	-0.433762	0.110167	-1.55271	-1.70485	-1.62878	-0.161798	-1.46698
212741_at	MAOA	MAOA	-0.433762	0.470437	-0.973508	-1.92319	-1.44835	0.0183374	-1.46669
203921_at	CHST2	CHST2	0.953965	1.72912	0.150715	-0.398552	-0.123918	1.34154	-1.46546
224970_at	NFIA	NFIA	0.126013	1.81921	-0.737057	-0.245088	-0.491072	0.972613	-1.46369
1561459_at	LOC101929526	-	-0.724189	-0.805246	-2.22223	-2.23302	-2.22762	-0.764718	-1.46291
242529_x_at		-	-0.145076	0.638239	-1.04511	-1.38752	-1.21632	0.246581	-1.4629
224694_at	ANTXR1	ANTXR1	3.43388	4.57537	2.69113	2.3924	2.54176	4.00462	-1.46286
224851_at	CDK6	CDK6	2.89971	3.94045	2.08495	1.82952	1.95723	3.42008	-1.46284
222307_at	PDCD4-AS1	LOC282997	-0.461494	0.485191	-1.23091	-1.66493	-1.44792	0.0118481	-1.45976
218456_at	CAPRIN2	CAPRIN2	2.55023	3.63945	1.6042	1.66633	1.63527	3.09484	-1.45958
1565549_at		-	-0.890771	-0.805246	-2.25998	-2.35513	-2.30755	-0.848009	-1.45955
235072_s_at	KIF13A	KIF13A	0.270767	1.24812	-0.204442	-1.19501	-0.699728	0.759444	-1.45917
218175_at	CCDC92	CCDC92	1.80565	2.76648	0.773566	0.882602	0.828084	2.28606	-1.45798
236947_at		-	-2.25581	-0.442745	-2.99663	-2.6126	-2.80461	-1.34928	-1.45534
240656_at		-	-1.4212	0.74016	-1.39484	-2.19511	-1.79498	-0.34052	-1.45446
201939_at	PLK2	PLK2	-0.996232	1.00363	-1.55271	-1.3485	-1.45061	0.00369902	-1.45431
229774_at	CXXC4	CXXC4	-0.7894	1.02398	-1.67225	-1.00177	-1.33701	0.11729	-1.4543
202598_at	S100A13	S100A13	2.96867	3.54095	1.69761	1.90467	1.80114	3.25481	-1.45367
200974_at	ACTA2	ACTA2	0.613928	1.39793	-0.673775	-0.220914	-0.447345	1.00593	-1.45327
226713_at	CCDC50	CCDC50	3.01212	4.03372	2.04559	2.09712	2.07135	3.52292	-1.45157
229114_at	GAB1	GAB1	-0.0137062	1.47201	-0.582475	-0.862058	-0.722266	0.729153	-1.45142
225241_at	CCDC80	CCDC80	0.270767	0.791512	-1.04511	-0.794943	-0.920027	0.53114	-1.45117
201464_x_at	JUN	JUN	2.53955	4.19272	1.87507	1.95491	1.91499	3.36614	-1.45115
235230_at	PLCXD2	PLCXD2	-0.168146	1.23072	-0.405876	-1.42674	-0.916309	0.531285	-1.44759
236301_at	IKZF3	IKZF3	-0.333649	-0.0720565	-1.63235	-1.66493	-1.64864	-0.202853	-1.44579
230403_at	RFX3	RFX3	1.63557	2.78224	0.614571	0.915887	0.765229	2.20891	-1.44368
235427_at	CFLAR	CFLAR	0.501036	1.65929	-0.0907997	-0.635536	-0.363168	1.08016	-1.44333
200878_at	EPAS1	EPAS1 /// LOC100652809	-1.17137	0.110167	-1.5925	-2.35513	-1.97381	-0.530602	-1.44321
213865_at	DCBLD2	DCBLD2	1.10887	1.62639	0.16914	-0.319962	-0.0754109	1.36763	-1.44304
226549_at	SBK1	SBK1	-0.461494	0.556776	-1.71217	-1.0742	-1.39319	0.047641	-1.44083
232098_at	DST	DST /// LOC100652766	0.627438	1.80164	-0.301927	-0.15062	-0.226273	1.21454	-1.44081
238893_at	ATP2B1-AS1	LOC338758	1.39019	1.65929	0.275016	-0.105521	0.0847471	1.52474	-1.43999
217911_s_at	BAG3	BAG3	-0.925483	0.0910108	-1.71217	-2.00189	-1.85703	-0.417236	-1.43979
241920_x_at	SPG11	SPG11	-0.413171	-1.01208	-2.1842	-2.11852	-2.15136	-0.712624	-1.43874
202724_s_at	FOXO1	FOXO1	1.45414	2.40846	0.627956	0.360978	0.494467	1.9313	-1.43683
238553_at		AGAP9 /// BMS1P1 /// BMS1P5 /// LOC399753	0.0874439	-0.0506504	-0.869382	-1.96262	-1.416	0.0183967	-1.4344
228921_at	SLC25A42	SLC25A42	-1.10547	-0.00875302	-1.98098	-2.00189	-1.99143	-0.55711	-1.43432
219892_at	TM6SF1	TM6SF1	-0.307989	0.969935	-0.973508	-1.23295	-1.10323	0.330973	-1.4342
201887_at	IL13RA1	IL13RA1	-0.489683	1.02398	-1.39484	-0.931026	-1.16294	0.267149	-1.43008
212390_at		LOC728802 /// PDE4DIP	0.270767	0.8723	-1.04511	-0.666451	-0.855781	0.571533	-1.42731
228584_at	SGCB	SGCB	1.13748	1.88883	0.150715	0.0220567	0.0863858	1.51316	-1.42677
221731_x_at	VCAN	VCAN	-1.27517	0.948802	-1.67225	-1.5057	-1.58898	-0.163183	-1.42579
205535_s_at	PCDH7	PCDH7	-1.95707	-0.286149	-2.58548	-2.5082	-2.54684	-1.12161	-1.42523
235748_s_at	MTHFD2L	-	-0.282739	-0.498439	-1.47347	-2.15694	-1.81521	-0.390589	-1.42462
209281_s_at	ATP2B1	ATP2B1	3.73117	4.6295	2.83368	2.67919	2.75644	4.18033	-1.4239
212701_at	TLN2	TLN2	0.613928	1.22194	0.0745767	-1.0742	-0.499813	0.917932	-1.41775
226218_at	IL7R	IL7R	-0.353232	-0.231217	-1.75208	-1.66493	-1.7085	-0.292225	-1.41628
227943_at		-	0.433424	2.10125	-0.0476719	-0.245088	-0.14638	1.26734	-1.41372
238161_at		-	0.106857	0.916511	-0.802267	-1.00177	-0.902021	0.511684	-1.4137
224911_s_at	DCBLD2	DCBLD2	2.98745	3.8292	2.00898	1.98528	1.99713	3.40833	-1.4112
1556568_a_at		-	0.0677681	0.690099	-0.869382	-1.19501	-1.0322	0.378934	-1.41113
226034_at	DUSP4	DUSP4	-0.0999784	1.01384	-1.04511	-0.862058	-0.953584	0.456931	-1.41052
204981_at	SLC22A18	SLC22A18	0.807358	1.7898	-0.204442	-0.0192492	-0.111846	1.29858	-1.41043
202500_at	DNAJB2	DNAJB2	1.17477	1.63303	0.2579	-0.269648	-0.005874	1.4039	-1.40977
208893_s_at	DUSP6	DUSP6	4.98885	5.96265	4.03419	4.10301	4.0686	5.47575	-1.40715
227926_s_at	NBPF20	-	1.14689	2.02757	0.240579	0.12047	0.180524	1.58723	-1.40671
244298_at		-	0.640823	1.05398	-0.353058	-0.762098	-0.557578	0.8474	-1.40498
220092_s_at	ANTXR1	ANTXR1	-0.629993	-0.207421	-1.9416	-1.70485	-1.82322	-0.418707	-1.40452
207968_s_at	MEF2C	MEF2C	-0.569608	0.485191	-1.30754	-1.58517	-1.44635	-0.0422087	-1.40415
235278_at	MACROD2	MACROD2	-1.23686	-0.615406	-2.22223	-2.43683	-2.32953	-0.926133	-1.4034
235570_at	RBMS3	RBMS3	-1.8098	-0.231217	-2.3346	-2.5082	-2.4214	-1.02051	-1.40089
230970_at		-	-0.518334	-0.183992	-1.34626	-2.15694	-1.7516	-0.351163	-1.40044
213093_at	PRKCA	PRKCA	3.83998	5.26782	3.1113	3.2011	3.1562	4.5539	-1.3977
212637_s_at	WWP1	WWP1	1.50076	2.22617	0.291931	0.648542	0.470236	1.86346	-1.39323
213596_at	CASP4	CASP4	0.899326	1.61972	-0.0690779	-0.197118	-0.133098	1.25952	-1.39262
233887_at	ADGRG6	GPR126	-1.27517	0.0715981	-1.90208	-2.07985	-1.99096	-0.601785	-1.38918
229169_at	CFAP70	TTC18	-0.7894	0.147736	-1.63235	-1.78463	-1.70849	-0.320832	-1.38766
229011_at	EMP1	-	-1.61948	-0.555978	-2.37144	-2.57816	-2.4748	-1.08773	-1.38707
201694_s_at	EGR1	EGR1	3.64662	4.50789	2.62758	2.75319	2.69038	4.07725	-1.38687
205425_at	HIP1	HIP1	-1.77909	-0.645839	-2.55068	-2.64667	-2.59868	-1.21246	-1.38621
240410_at		-	0.144919	1.01384	-0.379252	-1.23295	-0.806102	0.57938	-1.38548
235601_at		-	1.36622	1.95921	0.30865	0.247903	0.278277	1.66271	-1.38444
201280_s_at	DAB2	DAB2	-1.88921	-0.676754	-2.654	-2.68038	-2.66719	-1.28298	-1.38421
213158_at	ZBTB20	-	-1.4606	-0.207421	-2.68771	-1.74476	-2.21623	-0.834012	-1.38222
225093_at	UTRN	UTRN	4.1782	4.53584	2.91714	3.03463	2.97588	4.35702	-1.38113
225626_at	PAG1	PAG1	2.44639	3.37511	1.6492	1.41601	1.5326	2.91075	-1.37815
1566901_at	TGIF1	TGIF1	0.734317	1.61972	-0.228239	-0.173689	-0.200964	1.17702	-1.37798
228674_s_at	EML4	EML4	2.6603	3.56849	1.69761	1.77614	1.73687	3.1144	-1.37752
210609_s_at	TP53I3	TP53I3	1.4934	2.5335	0.573655	0.700402	0.637029	2.01345	-1.37642
209121_x_at	NR2F2	NR2F2	4.96086	5.80686	4.07477	3.94068	4.00772	5.38386	-1.37614
204112_s_at	HNMT	HNMT	-1.23686	0.528567	-1.71217	-1.74476	-1.72846	-0.354146	-1.37432
229829_at	LINC00526	LINC00526	-0.660908	0.0319767	-1.83177	-1.54539	-1.68858	-0.314466	-1.37411
220623_s_at	TSGA10	TSGA10	-0.856515	0.129074	-1.39484	-2.07985	-1.73735	-0.363721	-1.37363
221802_s_at	SHTN1	KIAA1598	2.05346	2.76346	1.04951	1.0216	1.03556	2.40846	-1.3729
241592_at		LOC100507594	-2.10343	0.147736	-2.61992	-2.07985	-2.34989	-0.977845	-1.37204
230640_at	FMNL3	-	-0.724189	0.638239	-1.15551	-1.66493	-1.41022	-0.0429752	-1.36724
232478_at	MIR181A2HG	MIR181A2HG	1.92259	2.8307	1.20719	0.813637	1.01041	2.37665	-1.36624
1557050_at	HOTAIRM1	HOTAIRM1	-1.34296	-0.676754	-2.51552	-2.23302	-2.37427	-1.00986	-1.36441
209198_s_at	SYT11	SYT11	0.433424	1.2131	-0.112846	-0.966183	-0.539515	0.823262	-1.36278
231935_at	ARPP21	ARPP21	-0.282739	0.184355	-1.71217	-1.11101	-1.41159	-0.0491922	-1.3624
210757_x_at	DAB2	DAB2	-0.692307	0.276284	-1.71217	-1.42674	-1.56946	-0.208011	-1.36145
235248_at	BTBD9	BTBD9	0.795438	1.95921	-0.353058	0.388903	0.0179226	1.37732	-1.3594
243296_at	NAMPT	NAMPT	1.7372	3.2123	1.18924	1.04184	1.11554	2.47475	-1.35921
231726_at	PCDHB14	PCDHB14	-2.07431	-1.12131	-2.93598	-2.97455	-2.95526	-1.59781	-1.35745
213325_at	NECTIN3	PVRL3	0.0677681	1.81338	-0.612428	-0.220914	-0.416671	0.940574	-1.35724
200923_at	LGALS3BP	LGALS3BP	0.235915	1.46645	-0.612428	-0.398552	-0.50549	0.85118	-1.35667
237081_at		-	-1.73921	-0.261492	-2.51552	-2.19511	-2.35532	-1.00035	-1.35496
239725_at	PGAP1	PGAP1	0.998834	2.19958	0.240579	0.247903	0.244241	1.59921	-1.35496
202820_at	AHR	AHR	1.69772	2.49301	0.667381	0.813637	0.740509	2.09537	-1.35486
226051_at	SELENOM	SELM	-0.996232	0.485191	-1.55271	-1.66493	-1.60882	-0.25552	-1.3533
241393_at	IPP	IPP	-1.53984	-0.415573	-2.22223	-2.43683	-2.32953	-0.977709	-1.35182
1556599_s_at	ARPP21	LOC100130503	-1.92873	-0.388841	-2.40797	-2.6126	-2.51028	-1.15879	-1.35149
235957_at	GRIP1	GRIP1	-1.23686	-0.160922	-1.5925	-2.5082	-2.05035	-0.698891	-1.35146
203476_at	TPBG	TPBG	2.05846	2.89495	1.04951	1.20557	1.12754	2.47671	-1.34917
228478_at	SPPL2A	-	0.654085	1.71041	-0.135224	-0.197118	-0.166171	1.18225	-1.34842
204141_at	TUBB2A	TUBB2A	0.975253	2.40459	0.373656	0.311812	0.342734	1.68992	-1.34719
244509_at	GPR155	GPR155	0.144919	0.638239	-1.0091	-0.896314	-0.952706	0.391579	-1.34429
214073_at	CTTN	CTTN	-0.890771	0.0519224	-1.90208	-1.62503	-1.76355	-0.419424	-1.34413
210082_at	ABCA4	ABCA4	-0.233434	1.35037	-0.835589	-0.729732	-0.782661	0.558469	-1.34113
226136_at	GLIPR1	GLIPR1	2.42334	3.18205	1.42794	1.49522	1.46158	2.8027	-1.34112
201278_at	DAB2	DAB2	-1.4212	0.0910108	-2.22223	-1.78463	-2.00343	-0.665095	-1.33834
239625_at		-	-0.96064	-0.740035	-2.29744	-2.07985	-2.18865	-0.850338	-1.33831
212104_s_at	RBFOX2	RBFOX2	2.4747	3.61031	1.8105	1.59962	1.70506	3.0425	-1.33744
236933_at	EVPLL	EVPLL	0.321517	-0.115824	-1.08153	-1.38752	-1.23452	0.102847	-1.33737
213388_at		LOC728802 /// PDE4DIP	-0.25789	0.752408	-0.869382	-1.30972	-1.08955	0.247259	-1.33681
229009_at	SIX5	SIX5	0.842536	1.17721	-0.432938	-0.220914	-0.326926	1.00987	-1.3368
226908_at	LRIG3	LRIG3	-1.31375	1.58076	-1.47347	-0.931026	-1.20225	0.133502	-1.33575
209589_s_at	EPHB2	EPHB2	-0.59956	0.0910108	-1.43407	-1.74476	-1.58941	-0.254275	-1.33514
1561417_x_at		-	-2.53781	-0.941329	-3.05583	-3.09219	-3.07401	-1.73957	-1.33444
213358_at	MTCL1	SOGA2	-1.73921	-0.207421	-2.25998	-2.35513	-2.30755	-0.973317	-1.33424
241808_at	ZC2HC1A	ZC2HC1A	-0.333649	0.184355	-1.23091	-1.58517	-1.40804	-0.0746469	-1.33339
236150_at	HYKK	AGPHD1	-1.14265	-0.261492	-2.14592	-1.92319	-2.03455	-0.702069	-1.33248
212221_x_at	IDS	IDS	3.9583	4.87383	3.0542	3.11326	3.08373	4.41606	-1.33234
203917_at	CXADR	CXADR	1.38224	2.74289	0.908563	0.553043	0.730803	2.06257	-1.33176
229699_at	LINC02035	LOC100129550	-0.59956	1.23945	-0.673775	-1.3485	-1.01114	0.319942	-1.33108
1552670_a_at	PPP1R3B	PPP1R3B	0.163582	0.184355	-1.15551	-1.1574	-1.15646	0.173968	-1.33043
38149_at	ARHGAP25	ARHGAP25	1.87949	2.32942	0.762989	0.788398	0.775694	2.10446	-1.32876
59625_at	NOL3	NOL3	-0.447562	0.140846	-1.81173	-1.1514	-1.48156	-0.153358	-1.3282
203313_s_at	TGIF1	TGIF1	4.49316	5.29568	3.25518	3.87942	3.5673	4.89442	-1.32712
208944_at	TGFBR2	TGFBR2	3.18425	3.9617	2.23899	2.26042	2.24971	3.57298	-1.32327
229982_at	QSER1	QSER1	1.24875	1.38225	0.2579	-0.269648	-0.005874	1.3155	-1.32137
232511_at		-	-0.890771	-0.526975	-1.9416	-2.11852	-2.03006	-0.708873	-1.32119
46665_at	SEMA4C	SEMA4C	2.95098	3.80203	1.9152	2.1964	2.0558	3.3765	-1.3207
229844_at	FOXP1	FOXP1	1.63557	2.25336	0.641218	0.608385	0.624801	1.94446	-1.31966
1558041_a_at	KIAA0895L	KIAA0895L	0.953965	2.23165	-0.00577444	0.553043	0.273634	1.59281	-1.31917
209772_s_at	CD24	CD24	-0.191575	0.394318	-1.15551	-1.2712	-1.21335	0.101372	-1.31473
227682_at	SPPL2A	-	1.63557	2.47002	0.841207	0.63528	0.738244	2.05279	-1.31455
226433_at	RNF157	RNF157	0.501036	0.394318	-0.835589	-0.896314	-0.865952	0.447677	-1.31363
226485_at		VSIG10	0.558586	1.4794	-0.460446	-0.1279	-0.294173	1.01899	-1.31317
229202_at	PCNX2	-	0.830905	1.77937	0.205301	-0.220914	-0.00780683	1.30514	-1.31294
209506_s_at		NR2F1	1.91573	2.55464	1.01936	0.825362	0.922362	2.23518	-1.31282
223287_s_at	FOXP1	FOXP1	4.36419	5.20264	3.48906	3.45406	3.47156	4.78341	-1.31186
225878_at	KIF1B	KIF1B	1.40596	2.81254	0.782571	0.813637	0.798104	2.10925	-1.31114
226112_at	SGCB	SGCB	2.66931	3.68649	2.02297	1.71442	1.8687	3.1779	-1.3092
1567224_at	HMGA2	HMGA2	-0.96064	-0.87236	-1.9416	-2.5082	-2.2249	-0.9165	-1.3084
1560031_at	FRMD4A	FRMD4A	-1.61948	-0.645839	-2.44416	-2.43683	-2.4405	-1.13266	-1.30784
209211_at	KLF5	KLF5	0.200201	1.4057	-0.112846	-0.896314	-0.50458	0.802952	-1.30753
215716_s_at	ATP2B1	ATP2B1	3.58952	4.73124	2.95348	2.75319	2.85333	4.16038	-1.30705
229014_at	NR2F1-AS1	FLJ42709	-0.822722	0.455531	-1.39484	-1.58517	-1.49001	-0.183595	-1.30641
1568894_at	LOC101929007	-	-1.10547	-0.585454	-2.14592	-2.15694	-2.15143	-0.845461	-1.30597
1560227_at	GDPD1	GDPD1	-0.925483	0.2376	-1.63235	-1.66493	-1.64864	-0.343941	-1.3047
239519_at		-	-1.8098	-0.415573	-2.14592	-2.68038	-2.41315	-1.11269	-1.30046
224989_at	SMIM14	-	-1.4606	0.374644	-1.9416	-1.74476	-1.84318	-0.54298	-1.3002
233413_at		-	-1.92873	-0.906617	-2.654	-2.77929	-2.71665	-1.41768	-1.29897
223228_at	RTL6	LDOC1L	1.04989	1.32599	0.0745767	-0.294603	-0.110013	1.18794	-1.29796
233614_at		-	-1.61948	-0.231217	-2.44416	-2.00189	-2.22302	-0.92535	-1.29767
240642_at	ZMYM2	ZMYM2	-1.53984	0.0715981	-1.79196	-2.27064	-2.0313	-0.734123	-1.29717
218017_s_at	HGSNAT	HGSNAT	1.36622	2.46258	0.667381	0.567079	0.61723	1.9144	-1.29717
1566557_at	BAIAP2-AS1	FLJ90757	-1.34296	-0.0937783	-2.10738	-1.92319	-2.01528	-0.71837	-1.29692
1557659_a_at		-	-1.17137	-0.0295519	-1.79196	-2.00189	-1.89692	-0.600461	-1.29646
236500_at		-	-0.25789	0.0319767	-1.23091	-1.58517	-1.40804	-0.112957	-1.29508
205803_s_at	TRPC1	TRPC1	-1.65938	0.0910108	-2.37144	-1.78463	-2.07804	-0.784187	-1.29385
210002_at	GATA6	GATA6	-1.23686	0.110167	-1.67225	-2.04097	-1.85661	-0.563346	-1.29326
1560883_s_at		-	-0.191575	0.0519224	-2.0592	-0.666451	-1.36283	-0.0698262	-1.293
202743_at	PIK3R3	PIK3R3	2.80851	4.05118	2.03558	2.23866	2.13712	3.42984	-1.29272
241801_at	PGAP1	PGAP1	0.795438	1.89437	0.4012	-0.294603	0.0532985	1.3449	-1.2916
1556732_at	EML4	EML4	0.452525	0.905585	-0.460446	-0.762098	-0.611272	0.679055	-1.29033
214920_at	THSD7A	THSD7A	1.85242	2.85859	1.00917	1.12247	1.06582	2.35551	-1.28969
210279_at	GPR18	GPR18	-0.996232	-0.115824	-2.14592	-1.54539	-1.84565	-0.556028	-1.28962
229159_at	THSD7A	THSD7A	-0.7894	0.74016	-1.08153	-1.54539	-1.31346	-0.0246202	-1.28884
212719_at	PHLPP1	PHLPP1	2.30747	3.67729	1.76428	1.64333	1.70381	2.99238	-1.28857
239545_at		-	0.718624	0.81506	-0.405876	-0.635536	-0.520706	0.766842	-1.28755
238932_at	TSC22D2	-	-1.8098	-0.160922	-2.10738	-2.43683	-2.27211	-0.98536	-1.28675
223667_at	FKBP7	FKBP7	-1.92873	-0.261492	-2.1842	-2.57816	-2.38118	-1.09511	-1.28607
235287_at	CDK6	CDK6	-1.17137	-0.286149	-1.8715	-2.15694	-2.01422	-0.72876	-1.28546
205709_s_at	CDS1	CDS1	-0.822722	-0.498439	-2.14592	-1.74476	-1.94534	-0.660581	-1.28476
233547_x_at	PDE1A	PDE1A	-2.60705	0.0715981	-2.78662	-2.31822	-2.55242	-1.26773	-1.28469
234645_at		-	-1.99634	-0.7724	-2.72105	-2.6126	-2.66682	-1.38437	-1.28245
223627_at	MEX3B	MEX3B	0.0478225	1.44397	-0.612428	-0.460062	-0.536245	0.745894	-1.28214
208601_s_at	TUBB1	TUBB1	-0.925483	-1.32002	-2.29744	-2.5082	-2.40282	-1.12275	-1.28006
221565_s_at	CALHM2	CALHM2	-0.0779326	0.374644	-1.39484	-0.862058	-1.12845	0.148356	-1.27681
212655_at	ZCCHC14	ZCCHC14	1.77411	2.81254	1.08634	0.948421	1.01738	2.29332	-1.27594
204375_at	CLSTN3	CLSTN3	0.558586	1.76584	-0.228239	0.00154968	-0.113344	1.16221	-1.27556
1563104_at		-	-0.215371	0.147736	-1.30754	-1.30972	-1.30863	-0.0338175	-1.27481
221259_s_at	TEX11	TEX11	-1.27517	-0.740035	-2.81885	-1.74476	-2.2818	-1.0076	-1.2742
206339_at	CARTPT	CARTPT	-0.25789	0.0319767	-0.769422	-2.00189	-1.38565	-0.112957	-1.2727
225325_at	MFSD6	MFSD6	2.42334	2.93648	1.32897	1.48786	1.40841	2.67991	-1.27149
210105_s_at	FYN	FYN	3.53904	4.51644	2.55411	2.95881	2.75646	4.02774	-1.27128
236610_at		-	-0.0999784	-0.183992	-1.08153	-1.74476	-1.41314	-0.141985	-1.27116
239055_at	LINC-PINT	-	-0.660908	-1.24325	-2.44416	-2.00189	-2.22302	-0.952081	-1.27094
201333_s_at	ARHGEF12	ARHGEF12	-0.518334	-0.498439	-1.55271	-2.00189	-1.7773	-0.508386	-1.26891
225776_at	RBMS2	RBMS2	0.759077	2.17817	0.205301	0.194658	0.199979	1.46862	-1.26865
231937_at		-	-0.629993	0.409867	-1.0091	-1.74476	-1.37693	-0.110063	-1.26686
204015_s_at	DUSP4	DUSP4	1.18394	1.20421	-0.301927	0.158039	-0.0719439	1.19407	-1.26602
236079_at		LOC202025	-0.0999784	-0.115824	-1.47347	-1.2712	-1.37233	-0.107901	-1.26443
201506_at	TGFBI	LOC100652886 /// LOC100653157 /// TGFBI	-0.7894	-0.261492	-1.34626	-2.23302	-1.78964	-0.525446	-1.26419
242287_at	CLIP1	CLIP1	-0.0999784	0.374644	-1.55271	-0.69785	-1.12528	0.137333	-1.26261
227261_at	KLF12	KLF12	2.90249	4.06904	2.27027	2.17708	2.22368	3.48576	-1.26209
224605_at	C4orf3	C4orf3	2.85519	3.34459	2.07031	1.60643	1.83837	3.09989	-1.26152
228749_at	ZDBF2	ZDBF2	0.888146	1.72912	0.0349553	0.0622251	0.0485902	1.30863	-1.26004
225250_at	STIM2	STIM2	-0.925483	0.826691	-1.30754	-1.30972	-1.30863	-0.0493962	-1.25923
237448_at		-	-1.31375	-0.160922	-1.5925	-2.40064	-1.99657	-0.737338	-1.25923
212412_at	PDLIM5	PDLIM5	4.12888	5.06026	3.22961	3.44268	3.33615	4.59457	-1.25843
203651_at	ZFYVE16	ZFYVE16	1.66534	3.04065	1.11514	1.07414	1.09464	2.353	-1.25835
211911_x_at	HLA-B	HLA-B	3.50376	4.2318	2.46183	2.75855	2.61019	3.86778	-1.25759
214085_x_at	GLIPR1	GLIPR1	3.16064	3.66235	2.23024	2.07764	2.15394	3.41149	-1.25755
213901_x_at	RBFOX2	RBFOX2	1.30868	2.23165	0.45851	0.567079	0.512794	1.77016	-1.25737
239404_at		-	1.54414	2.04759	0.705757	0.373012	0.539385	1.79587	-1.25648
213894_at	THSD7A	THSD7A	1.68486	2.49301	0.773566	0.893783	0.833675	2.08894	-1.25526
1568981_at		-	-0.233434	-1.47645	-2.0592	-2.15694	-2.10807	-0.854941	-1.25313
1557239_at	BBX	BBX	-0.353232	0.727807	-0.973508	-1.1574	-1.06545	0.187287	-1.25274
225227_at	SKIL	SKIL	2.7702	3.95443	2.39686	1.82368	2.11027	3.36231	-1.25204
226346_at	MEX3A	MEX3A	0.865521	2.45885	0.325178	0.495493	0.410336	1.66219	-1.25185
204221_x_at	GLIPR1	GLIPR1	0.953965	1.48858	0.291931	-0.352238	-0.0301537	1.22127	-1.25143
218983_at	C1RL	C1RL	0.235915	0.927355	-1.11833	-0.220914	-0.669624	0.581635	-1.25126
219922_s_at	LTBP3	LTBP3	-0.489683	0.556776	-1.67225	-0.762098	-1.21717	0.0335468	-1.25072
243030_at		-	1.64888	1.94193	0.416706	0.674705	0.545706	1.79541	-1.2497
221260_s_at	CSRNP2	CSRNP2	1.70411	2.14022	0.752334	0.594748	0.673541	1.92217	-1.24863
228724_at	TTLL7	TTLL7	-1.4606	0.011754	-1.98098	-1.96262	-1.9718	-0.724425	-1.24737
200765_x_at	CTNNA1	CTNNA1	-1.38198	-0.311204	-1.83177	-2.35513	-2.09345	-0.84659	-1.24686
1555893_at		-	-1.88921	-0.138203	-2.48001	-2.04097	-2.26049	-1.01371	-1.24679
226470_at	GGT7	GGT7	-0.518334	0.74016	-1.26908	-1.00177	-1.13543	0.110913	-1.24634
229577_at	GPAT4	AGPAT6	-0.59956	0.276284	-1.26908	-1.54539	-1.40723	-0.161638	-1.24559
235157_at		-	-1.03224	0.220069	-1.79196	-1.5057	-1.64883	-0.406087	-1.24274
220137_at		VSIG10	0.200201	0.374644	-1.04511	-0.862058	-0.953584	0.287422	-1.24101
208015_at	SMAD1	SMAD1	-0.386232	-0.160922	-1.8715	-1.1574	-1.51445	-0.273577	-1.24088
224604_at	C4orf3	C4orf3	4.1385	4.83387	3.19743	3.29712	3.24728	4.48618	-1.23891
212750_at	PPP1R16B	PPP1R16B	-0.191575	-0.87236	-1.8715	-1.66493	-1.76822	-0.531968	-1.23625
222557_at	STMN3	STMN3	1.9882	3.23593	1.26402	1.48786	1.37594	2.61207	-1.23613
226137_at	ZFHX3	ZFHX3	0.558586	1.79573	-0.135224	0.0220567	-0.0565836	1.17716	-1.23374
209105_at	NCOA1	NCOA1	0.452525	1.45712	-0.157944	-0.398552	-0.278248	0.954824	-1.23307
1559026_at	PPP1R26-AS1	LOC100506599	-0.518334	-0.442745	-1.30754	-2.11852	-1.71303	-0.480539	-1.23249
222408_s_at	YPEL5	YPEL5	1.56536	2.57547	0.74006	0.937658	0.838859	2.07041	-1.23155
205993_s_at	TBX2	TBX2	1.19305	1.87209	0.2579	0.344775	0.301337	1.53257	-1.23123
202976_s_at	RHOBTB3	RHOBTB3	2.31584	3.33139	1.63601	1.55278	1.59439	2.82361	-1.22922
201162_at	IGFBP7	IGFBP7	3.92859	4.13162	2.94214	2.65968	2.80091	4.03011	-1.2292
209204_at	LMO4	LMO4	2.41946	2.67775	1.35335	1.28627	1.31981	2.54861	-1.2288
212753_at	PCGF3	PCGF3	2.4146	3.01164	1.70394	1.26705	1.48549	2.71312	-1.22763
221840_at	PTPRE	PTPRE	3.53142	4.11926	2.60237	2.59522	2.5988	3.82534	-1.22654
244304_at	DIS3L2	DIS3L2	-0.122357	0.0715981	-1.30754	-1.19501	-1.25128	-0.0253794	-1.2259
203097_s_at	RAPGEF2	RAPGEF2	3.19337	4.46643	2.59302	2.61646	2.60474	3.8299	-1.22516
218207_s_at	STMN3	STMN3	-0.540132	0.166161	-1.71217	-1.11101	-1.41159	-0.186986	-1.2246
216110_x_at		-	-0.307989	-0.183992	-1.5925	-1.3485	-1.4705	-0.24599	-1.22451
228693_at	CCDC50	CCDC50	1.11847	2.24471	0.852654	0.0622251	0.45744	1.68159	-1.22415
227052_at	SMIM14	-	1.29181	2.38898	0.443448	0.789895	0.616672	1.8404	-1.22372
212624_s_at	CHN1	CHN1	2.60503	3.87613	2.02297	2.01118	2.01707	3.24058	-1.22351
215646_s_at	VCAN	VCAN	-2.57261	-0.676754	-2.78662	-2.90599	-2.8463	-1.62468	-1.22162
231015_at	KLF15	KLF15	-0.660908	0.528567	-0.869382	-1.70485	-1.28711	-0.0661705	-1.22094
211005_at	LAT	LAT	2.8364	2.76346	1.37732	1.78217	1.57975	2.79993	-1.22018
241018_at	TMEM59	TMEM59	-0.7894	-0.00875302	-1.11833	-2.11852	-1.61843	-0.399077	-1.21935
206907_at	TNFSF9	TNFSF9	-0.145076	0.803334	-1.08153	-0.69785	-0.889689	0.329129	-1.21882
225997_at	MOB1B	MOB1B	3.84433	4.57105	3.02794	2.95013	2.98903	4.20769	-1.21866
238529_at		-	-1.03224	0.764553	-1.19304	-1.5057	-1.34937	-0.133845	-1.21553
230349_at	XKRX	XKRX	-1.17137	-1.59547	-2.55068	-2.64667	-2.59868	-1.38342	-1.21525
243756_at		-	-0.629993	0.702778	-1.0091	-1.3485	-1.1788	0.0363926	-1.21519
238992_at	POLI	POLI	1.22895	1.68028	0.416706	0.0622251	0.239466	1.45461	-1.21514
235681_at		-	-1.77909	-0.0937783	-2.14592	-2.15694	-2.15143	-0.936434	-1.215
228564_at	LINC01116	LOC375295	-0.724189	-0.183992	-1.67225	-1.66493	-1.66859	-0.454091	-1.2145
236065_at		-	-1.99634	-1.2815	-3.02641	-2.68038	-2.8534	-1.63892	-1.21448
215569_at	GTF2IRD2B	GTF2IRD2B	-1.4606	-0.0937783	-1.9416	-2.04097	-1.99129	-0.777191	-1.21409
206132_at	MCC	MCC	-1.14265	0.556776	-1.26908	-1.74476	-1.50692	-0.292935	-1.21398
201864_at	GDI1	GDI1	2.98745	3.48425	2.22144	1.82368	2.02256	3.23585	-1.21329
209107_x_at	NCOA1	NCOA1	2.28314	3.06602	1.34527	1.57899	1.46213	2.67458	-1.21245
209106_at	NCOA1	NCOA1	2.34578	3.16211	1.70867	1.3767	1.54269	2.75394	-1.21126
226869_at	MEGF6	MEGF6	-1.73921	-0.645839	-2.25998	-2.54335	-2.40167	-1.19253	-1.20914
222870_s_at	B3GNT2	B3GNT2	4.21641	5.0812	3.55361	3.3263	3.43995	4.64881	-1.20886
212451_at	SECISBP2L	SECISBP2L	-0.569608	-0.231217	-1.47347	-1.74476	-1.60911	-0.400413	-1.2087
213260_at	FOXC1	FOXC1	1.60857	3.15232	1.27043	1.07414	1.17229	2.38045	-1.20816
214177_s_at	PBXIP1	PBXIP1	1.96711	2.73056	1.08634	1.19657	1.14145	2.34883	-1.20738
243745_at		-	-0.0999784	0.394318	-1.08153	-1.03779	-1.05966	0.14717	-1.20683
213469_at	PGAP1	PGAP1	2.1123	2.63373	1.34527	0.99069	1.16798	2.37302	-1.20504
244112_x_at		-	-1.27517	-0.805246	-2.37144	-2.11852	-2.24498	-1.04021	-1.20477
230599_at		-	0.354386	0.838229	-0.516828	-0.69785	-0.607339	0.596307	-1.20365
212761_at	TCF7L2	TCF7L2	3.20749	4.53495	2.58017	2.75855	2.66936	3.87122	-1.20186
1555417_a_at	TAS1R1	TAS1R1	0.842536	-1.24325	-2.37144	-0.432442	-1.40194	-0.200359	-1.20158
227030_at	IKZF3	IKZF3	0.613928	1.42878	0.187333	-0.545676	-0.179171	1.02136	-1.20053
225915_at	CAB39L	CAB39L	0.304798	1.25675	-0.379252	-0.460062	-0.419657	0.780772	-1.20043
226142_at	GLIPR1	GLIPR1	1.81158	2.56161	1.05696	0.915887	0.986422	2.1866	-1.20017
205123_s_at		MSANTD3-TMEFF1 /// TMEFF1	-0.413171	0.969935	-0.802267	-1.03779	-0.920027	0.278382	-1.19841
223378_at	GLIS2	GLIS2	0.680248	1.85373	-0.327286	0.465834	0.069274	1.26699	-1.19772
1560316_s_at	GLCCI1	GLCCI1	1.4617	2.36326	0.559755	0.871335	0.715545	1.91248	-1.19693
224261_at		-	0.544413	1.16809	-0.460446	-0.220914	-0.34068	0.856253	-1.19693
226972_s_at	CCDC136	CCDC136	0.471377	0.959408	-0.64286	-0.319962	-0.481411	0.715392	-1.1968
238624_at		-	0.452525	0.826691	-0.93835	-0.173689	-0.55602	0.639608	-1.19563
227061_at	LINC01279	-	-1.99634	-0.231217	-2.14592	-2.47269	-2.3093	-1.11378	-1.19552
228149_at	BMT2	C7orf60	1.89354	2.98594	1.25757	1.23224	1.24491	2.43974	-1.19483
212285_s_at	AGRN	AGRN	1.00919	0.803334	-0.379252	-0.197118	-0.288185	0.906263	-1.19445
226789_at	EMB	EMB	4.99383	6.0518	4.31816	4.33884	4.3285	5.52281	-1.19431
1555821_a_at	AKT1S1	AKT1S1	-0.518334	-0.231217	-1.5925	-1.54539	-1.56894	-0.374775	-1.19417
222620_s_at	DNAJC1	DNAJC1	0.182007	0.470437	-0.973508	-0.762098	-0.867803	0.326222	-1.19402
210220_at	FZD2	FZD2	0.932357	1.64622	-0.181013	0.373012	0.0959995	1.28929	-1.19329
244275_at	CISD2	CISD2	-1.61948	-1.08451	-2.37144	-2.71372	-2.54258	-1.35199	-1.19059
201279_s_at	DAB2	DAB2	-1.23686	-0.311204	-2.25998	-1.66493	-1.96245	-0.774032	-1.18842
214211_at	FTH1	FTH1	3.12893	3.60778	2.09943	2.26903	2.18423	3.36836	-1.18412
215169_at		SLC35E2	1.22006	2.24471	0.488169	0.608385	0.548277	1.73238	-1.18411
207426_s_at	TNFSF4	TNFSF4	-0.629993	-0.261492	-1.8715	-1.38752	-1.62951	-0.445742	-1.18377
230198_at		-	-0.333649	0.184355	-1.0091	-1.5057	-1.2574	-0.0746469	-1.18275
204730_at	RIMS3	RIMS3	-0.0562108	1.77937	-0.0907997	-0.545676	-0.318238	0.861578	-1.17982
229397_s_at	ARHGAP35	ARHGAP35	-0.569608	-0.362541	-1.90208	-1.38752	-1.6448	-0.466075	-1.17872
224674_at	TTYH3	TTYH3	2.0684	2.88664	1.30417	1.29473	1.29945	2.47752	-1.17807
202880_s_at	CYTH1	CYTH1	1.79222	2.37914	0.841207	0.980238	0.910723	2.08568	-1.17496
244332_at		-	-0.692307	-0.138203	-1.55271	-1.62503	-1.58887	-0.415255	-1.17361
232270_at	C9orf3	C9orf3 /// LOC100507319	-0.7894	-1.12131	-2.3346	-1.92319	-2.12889	-0.955357	-1.17354
208467_at	KLF12	KLF12	-1.06866	0.358709	-1.26908	-1.78463	-1.52686	-0.354976	-1.17188
229722_at	LOC100270804	LOC100270804	-0.629993	0.485191	-1.0091	-1.46615	-1.23762	-0.0724012	-1.16522
204260_at	CHGB	CHGB	0.734317	0.849675	-0.0476719	-0.69785	-0.372761	0.791996	-1.16476
216179_x_at		-	-0.692307	-1.20532	-2.29744	-1.92319	-2.11031	-0.948811	-1.1615
212606_at	WDFY3	WDFY3	1.74342	2.67453	1.08634	1.01137	1.04886	2.20898	-1.16012
202149_at	NEDD9	NEDD9	1.81749	2.35926	1.22271	0.63528	0.928995	2.08837	-1.15938
219596_at	THAP10	THAP10	-1.50016	-0.805246	-2.22223	-2.40064	-2.31144	-1.1527	-1.15873
238918_at		-	0.0677681	0.611593	-0.705174	-0.931026	-0.8181	0.33968	-1.15778
209197_at	SYT11	SYT11	0.734317	1.62639	-0.112846	0.158039	0.0225967	1.18035	-1.15776
226065_at	PRICKLE1	PRICKLE1	1.42349	2.52192	0.794491	0.836993	0.815742	1.9727	-1.15696
236294_at	HUWE1	HUWE1	0.515641	1.30951	0.275016	-0.762098	-0.243541	0.912574	-1.15612
234563_at		-	-1.99634	-1.24325	-2.9051	-2.64667	-2.77589	-1.6198	-1.15609
237632_at		-	-0.233434	-0.676754	-1.8715	-1.3485	-1.61	-0.455094	-1.15491
1562272_at	LOC101927914	-	-0.518334	-0.976486	-2.0592	-1.74476	-1.90198	-0.74741	-1.15457
208160_at		-	0.530098	0.276284	-0.673775	-0.828265	-0.75102	0.403191	-1.15421
238517_at	KLF7	KLF7	-0.145076	0.147736	-1.19304	-1.11101	-1.15203	0.00132993	-1.15336
202551_s_at	CRIM1	CRIM1	0.746751	1.07363	-0.379252	-0.105521	-0.242387	0.910193	-1.15258
223068_at	EML4	EML4	4.33361	5.11776	3.64737	3.50096	3.57417	4.72568	-1.15152
216298_at	TARP	TARP	-1.17137	-0.708152	-1.98098	-2.19511	-2.08805	-0.939761	-1.14828
244506_at	TMTC1	TMTC1	-1.4212	-1.01208	-2.40797	-2.31822	-2.36309	-1.21664	-1.14645
222108_at	AMIGO2	AMIGO2	-0.0137062	1.37435	-0.0690779	-0.862058	-0.465568	0.68032	-1.14589
225548_at	SHROOM3	SHROOM3	-1.4606	-1.15849	-2.29744	-2.6126	-2.45502	-1.30955	-1.14547
242592_at	GPR137C	GPR137C	-2.3951	-0.615406	-2.58548	-2.71372	-2.6496	-1.50525	-1.14435
239049_at	CRIPT	-	0.0275998	1.17721	-0.353058	-0.729732	-0.541395	0.602404	-1.1438
224838_at	FOXP1	FOXP1	4.41083	5.25644	3.67866	3.70157	3.69012	4.83364	-1.14352
218523_at	LHPP	LHPP	0.253446	0.514253	-0.553	-0.966183	-0.759592	0.383849	-1.14344
201468_s_at	NQO1	NQO1	2.917	2.84579	1.79278	1.68737	1.74008	2.88139	-1.14132
237112_at		-	-0.386232	0.011754	-1.26908	-1.38752	-1.3283	-0.187239	-1.14106
233940_at		-	-1.06866	0.011754	-1.67225	-1.66493	-1.66859	-0.528453	-1.14014
239016_at		-	-0.145076	0.166161	-0.673775	-1.58517	-1.12947	0.0105425	-1.14002
232431_at	NR3C1	NR3C1	0.888146	1.85373	0.325178	0.139376	0.232277	1.37094	-1.13866
242738_s_at	ZFHX3	ZFHX3	0.705945	1.23072	-0.516828	0.176464	-0.170182	0.968331	-1.13851
216876_s_at	IL17A	IL17A	-2.50265	-1.24325	-3.0849	-2.93674	-3.01082	-1.87295	-1.13786
206743_s_at	ASGR1	ASGR1	-0.569608	0.0319767	-1.30754	-1.5057	-1.40662	-0.268816	-1.13781
212364_at	MYO1B	MYO1B	-0.413171	1.06384	-0.353058	-1.2712	-0.812127	0.325334	-1.13746
219843_at	IPP	IPP	-1.4212	-0.87236	-2.3346	-2.23302	-2.28381	-1.14678	-1.13703
228742_at		-	-0.307989	0.129074	-1.55271	-0.896314	-1.22451	-0.0894578	-1.13506
243006_at		-	-0.756555	0.611593	-1.55271	-0.862058	-1.20738	-0.072481	-1.1349
1556175_at	MTSS1L	MTSS1L	-0.461494	0.470437	-1.5925	-0.666451	-1.12947	0.00447139	-1.13394
1554899_s_at	FCER1G	FCER1G	2.82472	3.29678	2.28302	1.57378	1.9284	3.06075	-1.13235
239302_s_at	LOC100506922	LOC100506922	-0.629993	0.514253	-1.26908	-1.11101	-1.19004	-0.0578702	-1.13217
227842_at	RAB30	RAB30	-1.4606	-1.12131	-2.40797	-2.43683	-2.4224	-1.29096	-1.13144
213413_at	STON1	STON1	-1.4606	-0.0720565	-1.83177	-1.96262	-1.89719	-0.76633	-1.13087
212775_at	OBSL1	OBSL1	0.600291	1.58761	-0.228239	0.158039	-0.0350998	1.09395	-1.12905
238690_at		-	-0.629993	0.220069	-1.43407	-1.23295	-1.33351	-0.204962	-1.12855
239294_at	PIK3CG	-	4.43624	4.90605	3.45849	3.62774	3.54311	4.67115	-1.12803
224558_s_at	MALAT1	LOC100507645 /// MALAT1	3.7999	4.83387	3.22742	3.15102	3.18922	4.31688	-1.12766
1552323_s_at	FAM122C	FAM122C	-1.4606	-0.976486	-2.3346	-2.35513	-2.34486	-1.21854	-1.12632
212365_at	MYO1B	MYO1B	0.501036	1.45712	0.223047	-0.516672	-0.146812	0.979079	-1.12589
227811_at	FGD3	FGD3	1.9882	2.48478	1.01936	1.20557	1.11246	2.23649	-1.12403
209637_s_at	RGS12	RGS12	-0.756555	-0.526975	-2.29744	-1.23295	-1.76519	-0.641765	-1.12343
1563469_at		-	-1.17137	-0.0295519	-1.90208	-1.54539	-1.72373	-0.600461	-1.12327
223866_at	ARMC2	ARMC2	-1.65938	-1.01208	-2.48001	-2.43683	-2.45842	-1.33573	-1.12269
204638_at	ACP5	ACP5	-0.925483	0.394318	-1.34626	-1.42674	-1.3865	-0.265582	-1.12092
243915_at		-	-0.59956	0.184355	-1.26908	-1.38752	-1.3283	-0.207603	-1.1207
226113_at	ZNF436	ZNF436	1.21111	2.20961	0.715193	0.465834	0.590514	1.71036	-1.11984
225927_at	MAP3K1	MAP3K1	4.67187	5.73384	4.11007	4.05682	4.08345	5.20285	-1.11941
239154_at		-	-0.433762	0.326302	-1.30754	-1.03779	-1.17266	-0.0537302	-1.11893
237626_at		-	0.81918	1.3664	0.0549009	-0.105521	-0.0253103	1.09279	-1.1181
232163_at	WDR19	WDR19	-0.282739	-0.615406	-2.0592	-1.0742	-1.5667	-0.449073	-1.11763
230581_at		-	-1.14265	-0.415573	-1.67225	-2.11852	-1.89538	-0.779109	-1.11627
223486_at	GTPBP8	GTPBP8	4.39364	5.1313	3.65106	3.64315	3.64711	4.76247	-1.11537
239600_at		-	-0.540132	0.342597	-1.15551	-1.2712	-1.21335	-0.0987679	-1.11459
227155_at	LMO4	LMO4	0.200201	1.01384	-0.582475	-0.432442	-0.507459	0.607021	-1.11448
207248_at	KCNA4	KCNA4	-0.353232	-0.805246	-1.30754	-2.07985	-1.6937	-0.579239	-1.11446
218928_s_at	SLC37A1	SLC37A1	0.759077	0.969935	-0.204442	-0.294603	-0.249522	0.864506	-1.11403
231242_at	BHLHE41	BHLHE41	-1.14265	-1.43705	-2.3346	-2.47269	-2.40364	-1.28985	-1.1138
238593_at	C11orf80	C11orf80	0.572622	1.06384	-0.157944	-0.432442	-0.295193	0.818231	-1.11342
225622_at	PAG1	PAG1	0.964648	1.38225	0.416706	-0.294603	0.0610518	1.17345	-1.1124
228793_at	JMJD1C	JMJD1C	2.99724	3.81978	2.3206	2.27332	2.29696	3.40851	-1.11155
203288_at	KIAA0355	KIAA0355	1.59316	2.71029	0.752334	1.32808	1.04021	2.15173	-1.11152
219474_at	C3orf52	C3orf52	-1.8098	-0.585454	-2.29744	-2.31822	-2.30783	-1.19763	-1.1102
212827_at	IGHM	IGHM	-0.756555	-1.01208	-1.83177	-2.15694	-1.99436	-0.884316	-1.11004
229323_at	C10orf143	LOC387723	0.270767	0.528567	-0.488407	-0.931026	-0.709717	0.399667	-1.10938
222444_at	ARMCX3	ARMCX3	2.19061	3.27678	1.53661	1.71442	1.62552	2.7337	-1.10818
234192_s_at	GKAP1	GKAP1	1.36622	2.30416	0.187333	1.26705	0.727191	1.83519	-1.108
212157_at	SDC2	SDC2	0.218168	1.04405	-0.157944	-0.794943	-0.476443	0.631108	-1.10755
234936_s_at	CC2D2A	CC2D2A	-0.122357	0.598083	-1.0091	-0.729732	-0.869416	0.237863	-1.10728
242523_at	LINC00938	-	0.182007	1.42878	-0.204442	-0.398552	-0.301497	0.805395	-1.10689
239260_at	CORIN	CORIN	-1.31375	-0.286149	-2.10738	-1.70485	-1.90611	-0.799951	-1.10616
224811_at	LPP	LPP	2.50154	3.2884	1.99871	1.57899	1.78885	2.89497	-1.10612
205802_at	TRPC1	TRPC1	-1.03224	-0.286149	-2.29744	-1.23295	-1.76519	-0.659196	-1.106
214848_at	YWHAZ	YWHAZ	1.14689	1.94727	0.443448	0.439372	0.44141	1.54708	-1.10567
203860_at	PCCA	PCCA	-2.07431	-0.805246	-2.654	-2.43683	-2.54542	-1.43978	-1.10564
209691_s_at	DOK4	DOK4	-0.386232	0.326302	-1.26908	-1.00177	-1.13543	-0.0299648	-1.10546
238885_at	KIAA1549	KIAA1549	0.253446	0.677308	-1.08153	-0.197118	-0.639323	0.465377	-1.1047
209102_s_at	HBP1	HBP1	2.21094	3.35467	1.50794	1.84832	1.67813	2.78281	-1.10468
236164_at	GABPB1-IT1	FLJ10038	0.0478225	1.35841	-0.135224	-0.666451	-0.400838	0.703115	-1.10395
239577_at		-	0.899326	1.27596	0.4012	-0.432442	-0.0156212	1.08764	-1.10327
1553395_a_at	CD200R1	CD200R1	-1.4212	-0.708152	-2.37144	-1.96262	-2.16703	-1.06468	-1.10235
210155_at	MYOC	MYOC	-1.14265	-0.0720565	-1.79196	-1.62503	-1.70849	-0.607351	-1.10114
1553194_at	NEGR1	NEGR1	-1.88921	-0.676754	-2.44416	-2.31822	-2.38119	-1.28298	-1.09821
227809_at	ZC3H6	ZC3H6	0.200201	1.18626	-0.488407	-0.319962	-0.404184	0.693233	-1.09742
222024_s_at	AKAP13	AKAP13	0.680248	1.15892	-0.204442	-0.15062	-0.177531	0.919584	-1.09712
55616_at	PGAP3	PGAP3	1.66371	2.23656	1.00019	0.706755	0.853472	1.95013	-1.09666
236615_at		-	0.235915	0.485191	-0.835589	-0.635536	-0.735563	0.360553	-1.09612
201760_s_at	WSB2	WSB2	3.88918	4.94943	3.16164	3.48488	3.32326	4.4193	-1.09604
239175_at		-	0.433424	1.47201	-0.157944	-0.1279	-0.142922	0.952718	-1.09564
1556801_at	LOC400794	LOC400794	-1.34296	-0.0937783	-1.75208	-1.8738	-1.81294	-0.71837	-1.09457
235497_at	LINC01128	LOC643837	-0.168146	0.65138	-0.737057	-0.966183	-0.85162	0.241617	-1.09324
233986_s_at	PLEKHG2	PLEKHG2	-0.518334	1.12164	-0.612428	-0.966183	-0.789306	0.301652	-1.09096
229483_at		-	0.182007	0.65138	-0.516828	-0.828265	-0.672547	0.416694	-1.08924
224837_at	FOXP1	FOXP1	4.57518	5.49209	3.90305	3.98807	3.94556	5.03364	-1.08808
201681_s_at	DLG5	DLG5	2.55731	3.39722	1.98317	1.80011	1.89164	2.97726	-1.08563
203793_x_at	PCGF2	PCGF2	0.78342	2.09645	0.2579	0.450772	0.354336	1.43994	-1.0856
210538_s_at	BIRC3	BIRC3	-0.756555	0.485191	-1.47347	-0.966183	-1.21983	-0.135682	-1.08414
204451_at	FZD1	FZD1	1.92259	3.51153	1.616	1.64994	1.63297	2.71706	-1.08409
216147_at		-	-1.6993	-0.906617	-2.0592	-2.71372	-2.38646	-1.30296	-1.0835
32137_at	JAG2	JAG2	1.06487	0.986881	0.035211	-0.150447	-0.057618	1.02587	-1.08349
1570229_at		-	-0.890771	-0.498439	-1.55271	-2.00189	-1.7773	-0.694605	-1.08269
214250_at	NUMA1	NUMA1	-0.890771	-1.15849	-1.98098	-2.23302	-2.107	-1.02463	-1.08237
226776_at	ENY2	ENY2	0.218168	1.08336	0.0349553	-0.896314	-0.430679	0.650766	-1.08145
238476_at	CREBRF	CREBRF	-0.890771	0.0319767	-1.39484	-1.62503	-1.50994	-0.429397	-1.08054
239019_at	KLF12	KLF12	-1.06866	-0.0295519	-1.79196	-1.46615	-1.62905	-0.549106	-1.07994
204199_at	RALGPS1	RALGPS1	-0.7894	0.0910108	-1.19304	-1.66493	-1.42899	-0.349195	-1.07979
1559748_at	ADAMTSL3	ADAMTSL3	-0.461494	-0.362541	-1.71217	-1.2712	-1.49168	-0.412018	-1.07966
226301_at	SLC18B1	SLC18B1	1.52983	2.75739	0.897553	1.23224	1.0649	2.14361	-1.07871
231735_s_at	MALAT1	MALAT1	3.25668	3.54095	2.1902	2.45035	2.32027	3.39882	-1.07854
235308_at	ZBTB20	ZBTB20	-1.38198	-0.388841	-2.22223	-1.70485	-1.96354	-0.885409	-1.07813
226679_at	SLC26A11	SLC26A11	-0.0562108	0.485191	-0.612428	-1.11101	-0.861719	0.21449	-1.07621
244054_at		-	-0.386232	-0.838568	-1.83177	-1.54539	-1.68858	-0.6124	-1.07618
232587_at	EML4	EML4	-0.215371	1.23945	-0.582475	-0.545676	-0.564075	0.512037	-1.07611
212658_at	LHFPL2	LHFPL2	-0.233434	1.71668	-0.516828	-0.15062	-0.333724	0.741621	-1.07534
214239_x_at		PCGF2	2.2332	3.56285	1.66064	1.98528	1.82296	2.89803	-1.07507
235365_at	PJVK	DFNB59	-1.27517	-0.526975	-1.8715	-2.07985	-1.97568	-0.901072	-1.07461
244356_at		-	-0.569608	-0.138203	-1.34626	-1.5057	-1.42598	-0.353905	-1.07208
213164_at	SLC5A3	SLC5A3	4.25337	4.97284	3.71537	3.36698	3.54117	4.61311	-1.07193
49111_at	ARRB1	ARRB1	0.41407	1.35037	-0.146413	-0.232429	-0.189421	0.882221	-1.07164
213665_at	SOX4	SOX4	-1.19885	-0.160922	-1.30754	-2.19511	-1.75133	-0.679886	-1.07144
205798_at	IL7R	IL7R	-0.724189	-0.470365	-1.63235	-1.70485	-1.6686	-0.597277	-1.07132
1554633_a_at	MYT1L	MYT1L	-1.31375	-1.08451	-2.22223	-2.31822	-2.27023	-1.19913	-1.0711
210249_s_at	NCOA1	NCOA1	2.27028	2.89219	1.55775	1.46368	1.51071	2.58123	-1.07052
217097_s_at	PHTF2	PHTF2	0.39049	0.638239	-0.181013	-0.931026	-0.55602	0.514364	-1.07038
240499_at		-	0.218168	0.8723	-0.802267	-0.245088	-0.523678	0.545234	-1.06891
239072_at	EMB	EMB	0.0874439	1.00363	-0.379252	-0.666451	-0.522851	0.545537	-1.06839
205174_s_at	QPCT	QPCT	1.34184	2.49301	0.782571	0.915887	0.849229	1.91743	-1.0682
203096_s_at	RAPGEF2	RAPGEF2	0.572622	1.34229	-0.0476719	-0.173689	-0.110681	0.957457	-1.06814
212867_at	NCOA2	NCOA2	2.68312	3.56632	2.07031	2.04291	2.05661	3.12472	-1.06811
1556659_at		-	-1.17137	-0.231217	-1.8715	-1.66493	-1.76822	-0.701294	-1.06692
201384_s_at	NBR1	NBR1	2.80256	3.80295	2.1902	2.28186	2.23603	3.30276	-1.06673
1566558_x_at	BAIAP2-AS1	FLJ90757	-0.629993	0.259219	-1.34626	-1.1574	-1.25183	-0.185387	-1.06644
234193_at		-	-1.06866	0.147736	-1.26908	-1.78463	-1.52686	-0.460462	-1.06639
1561660_at	SLC25A53	SLC25A53	-0.7894	0.184355	-0.903638	-1.83409	-1.36886	-0.302523	-1.06634
224401_s_at	FCRL4	FCRL4	-0.353232	-1.32002	-2.02018	-1.78463	-1.90241	-0.836628	-1.06578
231386_at	FAM228A	FAM228A	-1.61948	-1.01208	-2.40797	-2.35513	-2.38155	-1.31578	-1.06577
209018_s_at	PINK1	PINK1	1.63557	2.07223	0.752334	0.825362	0.788848	1.8539	-1.06505
1559351_at		-	-1.92873	0.0715981	-1.79196	-2.19511	-1.99353	-0.928568	-1.06497
228913_at	TPT1-AS1	TPT1-AS1	-1.17137	0.2376	-1.79196	-1.2712	-1.53158	-0.466885	-1.06469
202712_s_at		CKMT1A /// CKMT1B	-1.10547	-0.498439	-2.10738	-1.62503	-1.8662	-0.801953	-1.06425
229073_at	PRTG	PRTG	-1.34296	-0.0937783	-2.0592	-1.5057	-1.78245	-0.71837	-1.06408
233011_at	ANXA1	ANXA1	0.471377	-0.388841	-0.460446	-1.58517	-1.02281	0.0412681	-1.06408
201465_s_at	JUN	JUN	0.354386	2.00087	-0.0476719	0.27808	0.115204	1.17763	-1.06243
206448_at	ZNF365	ZNF365	-0.59956	-0.645839	-2.0592	-1.30972	-1.68446	-0.6227	-1.06176
1560081_at	RAD51-AS1	LOC100505648	0.501036	1.35037	-0.0265733	-0.245088	-0.135831	0.925704	-1.06153
242448_at		-	-0.233434	1.00363	-0.835589	-0.516672	-0.676131	0.385098	-1.06123
236446_at		-	-0.433762	0.485191	-0.405876	-1.66493	-1.0354	0.0257141	-1.06112
212484_at	FAM89B	FAM89B	1.95108	2.80153	1.30417	1.32808	1.31613	2.3763	-1.06018
213525_at		-	-0.489683	-1.12131	-2.14592	-1.58517	-1.86554	-0.805498	-1.06005
1554106_at	NBEAL1	LOC648771 /// NBEAL1	-0.890771	0.0319767	-1.19304	-1.78463	-1.48884	-0.429397	-1.05944
239025_at		-	-0.856515	-1.55569	-2.25998	-2.27064	-2.26531	-1.2061	-1.05921
220002_at	KIF26B	KIF26B	-1.6993	0.0519224	-1.98098	-1.78463	-1.88281	-0.82369	-1.05911
205383_s_at	ZBTB20	ZBTB20	-0.518334	0.0519224	-1.11833	-1.46615	-1.29224	-0.233206	-1.05903
202600_s_at	NRIP1	NRIP1	1.91573	2.77326	1.44316	1.13194	1.28755	2.34449	-1.05694
220387_s_at	HHLA3	HHLA3	-0.386232	0.499795	-0.612428	-1.38752	-0.999974	0.0567816	-1.05676
225202_at	RHOBTB3	RHOBTB3	3.14428	4.28098	2.59558	2.71667	2.65612	3.71263	-1.05651
243908_at		-	0.0677681	0.752408	-0.135224	-1.1574	-0.646313	0.410088	-1.0564
206548_at		-	-1.84956	-0.708152	-2.55068	-2.11852	-2.3346	-1.27885	-1.05574
228623_at		-	1.60857	2.21404	0.806312	0.904877	0.855595	1.91131	-1.05571
234140_s_at	STIM2	STIM2	2.24749	3.12078	1.59059	1.66633	1.62846	2.68414	-1.05567
229830_at		-	-0.168146	0.598083	-1.04511	-0.635536	-0.840323	0.214968	-1.05529
218627_at	DRAM1	DRAM1	0.932357	1.77937	0.389459	0.212625	0.301042	1.35586	-1.05482
47560_at	ADGRL1	LPHN1	0.627438	1.60375	-0.27659	0.398747	0.0610785	1.1156	-1.05452
202599_s_at	NRIP1	NRIP1	3.63161	4.56997	3.12671	2.96677	3.04674	4.10079	-1.05405
233017_x_at		-	1.04989	0.8723	-0.379252	0.194658	-0.0922971	0.961097	-1.05339
1568934_at	CX3CR1	CX3CR1	-1.06866	-1.08451	-1.9416	-2.31822	-2.12991	-1.07658	-1.05333
227576_at		-	2.61185	2.9311	1.73983	1.70016	1.72	2.77147	-1.05148
217404_s_at	COL2A1	COL2A1	-1.61948	0.147736	-2.10738	-1.46615	-1.78676	-0.735874	-1.05089
227176_at	SLC2A13	SLC2A13	2.44639	3.36518	2.02297	1.68737	1.85517	2.90578	-1.05061
214934_at	ATP9B	ATP9B	2.31584	2.64445	1.70867	1.1507	1.42969	2.48015	-1.05046
214987_at	GAB1	GAB1	-0.0999784	0.514253	-1.08153	-0.605104	-0.843316	0.207137	-1.05045
242028_at	ZNF709	ZNF709	-0.925483	0.129074	-1.23091	-1.66493	-1.44792	-0.398205	-1.04971
214340_at	ALOX12P2	ALOX12P2	-0.25789	-0.615406	-1.0091	-1.96262	-1.48586	-0.436648	-1.04921
236442_at	DPF3	DPF3	-1.03224	-0.207421	-1.83177	-1.5057	-1.66874	-0.619832	-1.04891
219342_at	CASD1	CASD1	3.61603	4.18907	2.95148	2.75625	2.85387	3.90255	-1.04868
242428_at		-	1.15624	2.12617	0.761472	0.42403	0.592751	1.64121	-1.04846
226002_at	GAB1	GAB1	0.530098	1.41344	-0.112846	-0.0403477	-0.0765967	0.971768	-1.04836
242722_at	LMO7	LMO7	0.998834	1.58076	0.0939894	0.388903	0.241446	1.2898	-1.04835
205139_s_at	UST	UST	-1.95707	-0.676754	-2.22223	-2.5082	-2.36521	-1.31691	-1.0483
40562_at	GNA11	GNA11	2.04719	2.69808	1.47035	1.1784	1.32437	2.37264	-1.04826
1559964_at	LOC401261	FLJ38717	-0.307989	0.0910108	-1.34626	-0.966183	-1.15622	-0.108489	-1.04773
232371_at	MARCH7	07.03.15	0.338045	0.514253	-0.276972	-0.966183	-0.621578	0.426149	-1.04773
230526_at	TNRC6C-AS1	LOC100131096	0.0478225	0.326302	-1.34626	-0.371928	-0.859094	0.187062	-1.04616
205037_at	IFT27	IFT27	1.6913	2.14022	1.03953	0.700402	0.869968	1.91576	-1.0458
202336_s_at	PAM	PAM	2.24201	3.05122	1.6042	1.59962	1.60191	2.64662	-1.04471
1556257_at	LOC645513	LOC100507322 /// LOC645513	-0.724189	-0.415573	-1.39484	-1.83409	-1.61447	-0.569881	-1.04459
1553991_s_at		VSIG10	0.00709274	0.2376	-0.769422	-1.0742	-0.921813	0.122346	-1.04416
228327_x_at	MEIS3	MEIS3	1.27474	2.12617	0.587423	0.725649	0.656536	1.70046	-1.04392
226666_at	DAAM1	DAAM1	2.7891	3.56285	2.2988	1.96554	2.13217	3.17598	-1.04381
229909_at	B4GALNT3	B4GALNT3	-1.38198	-0.941329	-1.90208	-2.5082	-2.20514	-1.16165	-1.04348
208325_s_at	AKAP13	AKAP13	-0.25789	0.394318	-1.15551	-0.794943	-0.975228	0.068214	-1.04344
201737_s_at	MARCH6	06.03.15	4.19927	5.19551	3.8096	3.49845	3.65402	4.69739	-1.04337
204002_s_at	ICA1	ICA1	0.338045	0.342597	-0.769422	-0.635536	-0.702479	0.340321	-1.0428
233888_s_at	SRGAP1	SRGAP1	-0.413171	0.220069	-1.34626	-0.931026	-1.13864	-0.0965512	-1.04209
201753_s_at	ADD3	ADD3	4.02425	4.99411	3.42341	3.5128	3.4681	4.50918	-1.04108
202351_at	ITGAV	ITGAV	2.95902	3.88659	2.41916	2.34431	2.38174	3.4228	-1.04107
238115_at	DNAJC18	DNAJC18	-0.233434	0.470437	-1.08153	-0.762098	-0.921813	0.118502	-1.04031
243826_at		-	-1.27517	-0.976486	-2.0592	-2.27064	-2.16492	-1.12583	-1.03909
215016_x_at	DST	DST /// LOC100652766	3.32771	4.38494	2.74279	2.89208	2.81743	3.85633	-1.03889
220467_at		-	-0.191575	0.2376	-0.835589	-1.19501	-1.0153	0.0230127	-1.03831
1559455_at		-	-1.10547	-1.15849	-2.10738	-2.23302	-2.1702	-1.13198	-1.03822
203706_s_at	FZD7	FZD7	1.33362	2.54411	0.930334	0.871335	0.900834	1.93886	-1.03803
212450_at	SECISBP2L	SECISBP2L	1.42349	2.07223	0.852654	0.567079	0.709867	1.74786	-1.03799
202439_s_at	IDS	IDS	1.09921	1.41344	-0.0265733	0.465834	0.21963	1.25632	-1.03669
227466_at	FAM200B	FAM200B	2.38707	3.31393	1.77635	1.85405	1.8152	2.8505	-1.0353
226272_at	RCAN3	RCAN3	2.5052	4.11808	2.21702	2.34023	2.27863	3.31164	-1.03301
213943_at	TWIST1	TWIST1	2.61524	3.77094	2.16058	2.16329	2.16193	3.19309	-1.03116
243255_at		-	-0.0562108	-0.555978	-1.0091	-1.66493	-1.33701	-0.306095	-1.03092
235444_at	FOXP1	FOXP1	1.26613	1.98539	0.680286	0.510097	0.595192	1.62576	-1.03057
201383_s_at	NBR1	NBR1	1.53521	1.95392	0.715193	0.713081	0.714137	1.74456	-1.03043
234113_at		-	0.287883	0.542741	-1.0091	-0.220914	-0.615007	0.415312	-1.03032
212536_at	ATP11B	ATP11B	4.26719	4.66577	3.50819	3.36497	3.43658	4.46648	-1.0299
223449_at	SEMA6A	SEMA6A	-0.96064	-0.555978	-1.8715	-1.70485	-1.78817	-0.758309	-1.02987
200940_s_at	RERE	RERE	3.18654	4.04465	2.4767	2.69845	2.58758	3.61559	-1.02802
244887_at		-	-2.3951	-0.87236	-2.48001	-2.84338	-2.6617	-1.63373	-1.02797
212923_s_at	PXDC1	PXDC1	-0.489683	-1.47645	-2.51552	-1.5057	-2.01061	-0.983066	-1.02755
232864_s_at	AFF4	AFF4	-1.38198	-0.585454	-2.0592	-1.96262	-2.01091	-0.983715	-1.02719
241991_at		-	0.354386	0.938119	-0.327286	-0.432442	-0.379864	0.646252	-1.02612
211071_s_at	MLLT11	MLLT11	-0.25789	1.53894	-0.64286	-0.1279	-0.38538	0.640527	-1.02591
222548_s_at	MAP4K4	MAP4K4	1.93894	2.60278	1.40674	1.08394	1.24534	2.27086	-1.02552
213658_at		-	-0.433762	-0.138203	-1.15551	-1.46615	-1.31083	-0.285982	-1.02485
242665_at	FMNL2	FMNL2	-0.386232	-0.231217	-1.43407	-1.23295	-1.33351	-0.308724	-1.02478
233834_at		-	-1.8098	-1.04809	-2.55068	-2.35513	-2.4529	-1.42894	-1.02396
239050_s_at	CRIPT	-	1.11847	2.31349	0.875278	0.510097	0.692688	1.71598	-1.02329
239809_at		-	-1.4606	-0.0720565	-1.83177	-1.74476	-1.78826	-0.76633	-1.02193
1565911_at	ACTG1P17	LOC283693	-1.10547	-1.35881	-2.10738	-2.40064	-2.25401	-1.23214	-1.02187
220277_at	CXXC4	CXXC4	0.586523	0.826691	-0.112846	-0.516672	-0.314759	0.706607	-1.02137
244360_at	FBXL17	FBXL17	-0.7894	0.342597	-1.5925	-0.896314	-1.2444	-0.223402	-1.021
1554919_s_at	CFAP69	C7orf63	-1.27517	-0.526975	-2.0592	-1.78463	-1.92192	-0.901072	-1.02084
222720_x_at	ODR4	C1orf27	0.627438	0.990763	0.0939894	-0.516672	-0.211341	0.809101	-1.02044
205266_at	LIF	LIF	0.667226	0.584445	-0.181013	-0.605104	-0.393058	0.625835	-1.01889
208135_at	HNF1B	HNF1B	-0.569608	-0.838568	-2.37144	-1.0742	-1.72282	-0.704088	-1.01873
37549_g_at	BBS9	BBS9	-0.200421	0.997211	-0.460331	-0.778158	-0.619244	0.398395	-1.01764
243000_at	CDK6	CDK6	-0.282739	0.584445	-0.869382	-0.862058	-0.86572	0.150853	-1.01657
209019_s_at	PINK1	PINK1	1.71047	2.44004	0.930334	1.18751	1.05892	2.07526	-1.01634
1569243_at		-	-1.23686	0.0910108	-1.55271	-1.62503	-1.58887	-0.572924	-1.01594
231906_at	HOXD8	HOXD8	-1.4212	-0.740035	-2.40797	-1.78463	-2.0963	-1.08062	-1.01568
235094_at		-	1.54414	2.10603	0.806312	0.813637	0.809974	1.82509	-1.01511
225060_at	LRP11	LRP11	3.11401	4.12663	2.39686	2.81551	2.60618	3.62032	-1.01414
242579_at	BMPR1B	BMPR1B	-1.4606	-1.2815	-2.29744	-2.47269	-2.38506	-1.37105	-1.01401
217738_at	NAMPT	NAMPT	3.79673	5.06763	3.43821	3.39823	3.41822	4.43218	-1.01396
208195_at	TTN	TTN	-0.25789	0.374644	-0.835589	-1.0742	-0.954896	0.0583769	-1.01327
232249_at	FMNL3	FMNL3	-0.461494	0.470437	-1.15551	-0.862058	-1.00879	0.00447139	-1.01326
211862_x_at	CFLAR	CFLAR	0.807358	0.861032	0.0745767	-0.432442	-0.178933	0.834195	-1.01313
221846_s_at	CASKIN2	CASKIN2	-0.433762	1.05398	-0.705174	-0.69785	-0.701512	0.310107	-1.01162
213930_at	ATG12	ATG12	-0.0348047	0.470437	-0.276972	-1.30972	-0.793346	0.217816	-1.01116
223775_at	HHIP	HHIP	-2.35857	-1.2815	-2.8507	-2.81152	-2.83111	-1.82004	-1.01108
223854_at		PCDHB10 /// PCDHB9	-2.53781	-1.32002	-2.9051	-2.97455	-2.93983	-1.92892	-1.01091
232967_at		-	-0.996232	-1.08451	-1.98098	-2.11852	-2.04975	-1.04037	-1.00938
216765_at	MAP2K5	MAP2K5	-1.17137	-0.362541	-1.43407	-2.11852	-1.77629	-0.766956	-1.00934
1554305_at	LOC91370	MGC20647	-0.756555	-1.63533	-2.40797	-2.00189	-2.20493	-1.19594	-1.00898
1560296_at		-	-0.282739	0.0910108	-0.93835	-1.2712	-1.10477	-0.0958642	-1.00891
232064_at	FER	FER	0.433424	1.00363	-0.228239	-0.352238	-0.290238	0.718527	-1.00877
227340_s_at	RGMB	RGMB	-1.95707	-0.00875302	-1.98098	-2.00189	-1.99143	-0.982914	-1.00852
209568_s_at	RGL1	RGL1	0.7713	1.28231	-0.157944	0.194658	0.018357	1.02681	-1.00845
229378_at	STOX1	STOX1	-0.413171	-0.0720565	-1.26908	-1.23295	-1.25102	-0.242614	-1.0084
215071_s_at	HIST1H2AC	HIST1H2AC	1.7997	2.97749	1.33714	1.42374	1.38044	2.38859	-1.00815
209526_s_at	HDGFL3	HDGFRP3	-1.95707	-0.976486	-2.37144	-2.57816	-2.4748	-1.46678	-1.00802
224860_at	DMAC1	C9orf123	1.2833	2.17817	0.531545	0.915887	0.723716	1.73074	-1.00702
244664_at		-	-0.0779326	-0.645839	-1.26908	-1.46615	-1.36761	-0.361886	-1.00573
214782_at	CTTN	CTTN	-1.19885	-0.585454	-1.8715	-1.92319	-1.89735	-0.892152	-1.00519
1564683_at	TBL3	TBL3	-0.215371	-0.207421	-1.04511	-1.38752	-1.21632	-0.211396	-1.00492
210694_s_at	MID1	MID1	-1.4606	-0.115824	-1.75208	-1.83409	-1.79308	-0.788214	-1.00487
1553645_at	CCDC141	CCDC141	-2.10343	-1.2815	-2.8507	-2.54335	-2.69703	-1.69246	-1.00457
226247_at	PLEKHA1	PLEKHA1	1.4711	2.50754	0.91949	1.05186	0.985673	1.98932	-1.00364
1560469_at	NR5A2	NR5A2	-2.35857	-1.47645	-2.93598	-2.90599	-2.92098	-1.91751	-1.00347
1566084_at		-	-0.756555	0.29315	-1.11833	-1.3485	-1.23342	-0.231702	-1.00172
203595_s_at	IFIT5	IFIT5	-1.65938	-0.976486	-2.44416	-2.19511	-2.31964	-1.31794	-1.0017
228124_at	ABHD12	ABHD12	-0.122357	1.14969	-0.705174	-0.269648	-0.487411	0.513666	-1.00108
212803_at	NAB2	NAB2	2.03837	2.75054	1.27894	1.50982	1.39438	2.39446	-1.00007
235561_at	TXNL1	TXNL1	0.0874439	1.39011	-0.00577444	-0.516672	-0.261223	0.738777	-1
216033_s_at	FYN	FYN	1.36622	2.25336	1.12462	0.495493	0.810054	1.80979	-0.999732
219326_s_at	B3GNT2	B3GNT2	3.34723	4.25539	2.75123	2.85251	2.80187	3.80131	-0.999441
222572_at	PDP1	PDP1	1.96711	2.6271	1.33714	1.25842	1.29778	2.2971	-0.999319
227312_at	SNTB2	SNTB2	-2.03543	-0.87236	-2.55068	-2.35513	-2.4529	-1.45389	-0.999011
204597_x_at	STC1	STC1	-1.61948	-1.12131	-2.61992	-2.11852	-2.36922	-1.3704	-0.99882
227923_at	SHANK3	SHANK3	-0.413171	0.556776	-1.30754	-0.545676	-0.926607	0.0718025	-0.998409
209806_at	HIST1H2BK	HIST1H2BK	4.64762	5.62792	4.0711	4.20891	4.14	5.13777	-0.997769
224560_at	TIMP2	TIMP2	1.31704	2.05255	0.864011	0.510097	0.687054	1.6848	-0.997743
242121_at	FTX	-	4.04705	4.5876	3.35966	3.28018	3.31992	4.31733	-0.997407
243702_at		-	-1.84956	-0.498439	-1.9416	-2.40064	-2.17112	-1.174	-0.997124
231154_x_at	TINAG	TINAG	-1.38198	-0.7724	-2.14592	-2.00189	-2.0739	-1.07719	-0.996712
1553961_s_at	SNX21	SNX21	-0.629993	-0.0506504	-1.0091	-1.66493	-1.33701	-0.340322	-0.996691
204085_s_at	CLN5	CLN5	2.00124	2.89771	1.45823	1.44859	1.45341	2.44947	-0.996063
1560665_at	SCPEP1	SCPEP1	-0.996232	0.44047	-1.47347	-1.0742	-1.27384	-0.277881	-0.995956
223577_x_at	MALAT1	MALAT1	2.33347	2.96898	1.59741	1.71442	1.65591	2.65122	-0.99531
228697_at	HINT3	HINT3	2.30747	3.02243	1.78683	1.55278	1.6698	2.66495	-0.995149
1556037_s_at	HHIP	HHIP	-2.57261	-0.805246	-2.68771	-2.68038	-2.68404	-1.68893	-0.995115
1556255_a_at		LOC400756	-0.540132	-0.740035	-1.30754	-1.96262	-1.63508	-0.640084	-0.994994
204800_s_at	DHRS12	DHRS12	0.126013	0.861032	-0.301927	-0.69785	-0.499888	0.493522	-0.993411
227846_at	GPR176	GPR176	-0.307989	-0.526975	-1.39484	-1.42674	-1.41079	-0.417482	-0.993311
1554520_at		LOC283861	-0.191575	1.01384	-0.432938	-0.729732	-0.581335	0.411133	-0.992468
225583_at	UXS1	UXS1	3.52557	4.3247	2.96605	2.89972	2.93288	3.92514	-0.992252
223366_at	ZNF704	ZNF704	-0.540132	-0.336665	-1.15551	-1.70485	-1.43018	-0.438399	-0.991781
230795_at		-	0.39049	2.12617	0.0939894	0.439372	0.266681	1.25833	-0.991651
224975_at	NFIA	NFIA	-0.692307	1.04405	-0.802267	-0.828265	-0.815266	0.17587	-0.991137
225345_s_at	FBXO32	FBXO32	-0.724189	-1.15849	-1.9416	-1.92319	-1.93239	-0.94134	-0.991054
221811_at	PGAP3	PGAP3	1.39019	1.93254	0.761472	0.58098	0.671226	1.66137	-0.990142
229190_at		LOC100507376	0.253446	0.849675	-0.835589	-0.0403477	-0.437968	0.551561	-0.989529
222570_at	NCS1	NCS1	-0.925483	-0.115824	-1.47347	-1.54539	-1.50943	-0.520654	-0.988775
212762_s_at	TCF7L2	TCF7L2	0.654085	1.93658	0.205301	0.408524	0.306912	1.29533	-0.988418
243496_at	RAB18	RAB18	-0.518334	-0.160922	-1.34626	-1.30972	-1.32799	-0.339628	-0.988363
223474_at	IRF2BPL	IRF2BPL	3.83052	4.73124	3.26538	3.3201	3.29274	4.28088	-0.988143
217053_x_at	ETV1	ETV1	0.899326	1.2131	0.0349553	0.101313	0.0681344	1.05621	-0.988079
209270_at	LAMB3	LAMB3	-0.569608	-0.231217	-1.98098	-0.794943	-1.38796	-0.400413	-0.987548
230271_at	ONECUT2	ONECUT2	-0.756555	-0.805246	-1.83177	-1.70485	-1.76831	-0.7809	-0.987409
204032_at	BCAR3	BCAR3	-1.10547	-0.906617	-1.75208	-2.23302	-1.99255	-1.00604	-0.986506
223362_s_at	SEPT3	37865	0.144919	0.598083	-0.769422	-0.460062	-0.614742	0.371501	-0.986243
213810_s_at	AKIRIN2	AKIRIN2-AS1	0.0478225	-0.160922	-1.11833	-0.966183	-1.04226	-0.0565499	-0.985709
220576_at	PGAP1	PGAP1	2.30747	3.05679	1.67844	1.71442	1.69643	2.68213	-0.985701
212343_at	YIPF6	YIPF6	2.29906	3.07702	1.88067	1.52428	1.70248	2.68804	-0.985559
31874_at	GAS2L1	GAS2L1	-0.165163	0.670869	-0.753148	-0.711484	-0.732316	0.252853	-0.985169
219882_at	TTLL7	TTLL7	-0.489683	-0.645839	-1.83177	-1.2712	-1.55148	-0.567761	-0.983723
227692_at	GNAI1	GNAI1	1.42349	2.32993	1.24894	0.53887	0.893903	1.87671	-0.982806
243450_at		-	-1.34296	0.0910108	-1.63235	-1.58517	-1.60876	-0.625975	-0.982786
243705_at	DDHD1	DDHD1	0.182007	0.276284	-1.04511	-0.460062	-0.752586	0.229146	-0.981732
223218_s_at	NFKBIZ	NFKBIZ	0.471377	1.35841	-0.135224	0.00154968	-0.0668372	0.914892	-0.981729
228606_at	TCTEX1D2	TCTEX1D2	1.38224	1.87209	0.852654	0.439372	0.646013	1.62717	-0.981153
1558142_at	TNRC6B	TNRC6B	3.44394	3.88381	2.76341	2.60205	2.68273	3.66387	-0.981145
240859_at	ZFYVE16	ZFYVE16	-1.92873	-0.676754	-2.0592	-2.5082	-2.2837	-1.30274	-0.980955
227980_at	ZNF322	ZNF322	-0.660908	-0.555978	-1.63235	-1.54539	-1.58887	-0.608443	-0.980426
235922_at		-	-0.856515	-1.55569	-2.40797	-1.96262	-2.18529	-1.2061	-0.979189
212169_at	FKBP9	FKBP9	-1.38198	0.184355	-1.23091	-1.92319	-1.57705	-0.598811	-0.978236
212638_s_at	WWP1	WWP1	2.26597	3.27254	1.77635	1.80604	1.79119	2.76925	-0.978059
216037_x_at	TCF7L2	TCF7L2	1.4617	2.27155	0.951781	0.825362	0.888572	1.86663	-0.978055
1569732_at		-	0.0275998	-0.615406	-1.15551	-1.38752	-1.27152	-0.293903	-0.977613
218318_s_at	NLK	NLK	1.83506	2.1906	1.02948	1.04184	1.03566	2.01283	-0.97717
230650_at	SLCO5A1	-	-0.433762	0.514253	-1.04511	-0.828265	-0.936688	0.0402451	-0.976933
1554985_at	ZNF396	ZNF396	-1.77909	-0.87236	-2.3346	-2.27064	-2.30262	-1.32572	-0.976892
242794_at	MAML3	MAML3	1.92806	3.01164	1.48606	1.50071	1.49338	2.46985	-0.976469
222589_at	NLK	NLK	3.0471	4.10321	2.63423	2.56406	2.59915	3.57515	-0.976009
228835_at		-	0.627438	2.04261	0.373656	0.344775	0.359215	1.33503	-0.975811
39248_at	AQP3	AQP3	-0.282722	0.0420585	-1.07723	-1.11426	-1.09574	-0.120332	-0.97541
232831_at		-	-1.4212	-0.906617	-2.44416	-1.83409	-2.13912	-1.16391	-0.975215
204773_at	IL11RA	IL11RA	0.486283	0.916511	-0.252412	-0.294603	-0.273507	0.701397	-0.974904
43511_s_at	ARRB1	ARRB1	1.08337	1.71355	0.621279	0.228169	0.424724	1.39846	-0.973732
1559902_at	MKL1	MKL1	0.163582	0.0715981	-0.673775	-1.03779	-0.855781	0.11759	-0.973371
206966_s_at	KLF12	KLF12	0.572622	0.8723	-0.327286	-0.173689	-0.250488	0.722461	-0.972948
1555082_a_at	NEK11	NEK11	-1.19885	-0.838568	-1.90208	-2.07985	-1.99096	-1.01871	-0.972255
230663_at		-	-0.282739	0.528567	-0.802267	-0.896314	-0.849291	0.122914	-0.972205
223538_at		SERF1A /// SERF1B	3.13426	3.78368	2.51683	2.4579	2.48736	3.45897	-0.97161
207714_s_at	SERPINH1	SERPINH1	-0.0562108	-0.138203	-0.903638	-1.23295	-1.06829	-0.0972067	-0.971088
231579_s_at	TIMP2	TIMP2	2.09295	2.97161	1.53661	1.5859	1.56125	2.53228	-0.971025
240589_at	LINC00313	LINC00313	-0.822722	-1.79493	-1.98098	-2.57816	-2.27957	-1.30883	-0.970739
208579_x_at	H2BFS	H2BFS /// HIST1H2BK	3.87048	4.6686	3.37958	3.21816	3.29887	4.26954	-0.970673
203788_s_at	SEMA3C	SEMA3C	-1.88921	-1.15849	-2.44416	-2.54335	-2.49376	-1.52385	-0.969907
209298_s_at	ITSN1	ITSN1	0.807358	1.65277	0.0549009	0.465834	0.260367	1.23006	-0.969696
203488_at	ADGRL1	LPHN1	0.433424	1.09303	-0.0907997	-0.319962	-0.205381	0.763226	-0.968607
215805_at		-	-1.03224	-1.20532	-1.90208	-2.27064	-2.08636	-1.11878	-0.967577
34406_at	PACS2	PACS2	1.68728	2.12852	1.04951	0.83119	0.940352	1.9079	-0.96755
215979_s_at	SLC7A1	SLC7A1	-0.353232	-0.183992	-1.43407	-1.03779	-1.23593	-0.268612	-0.967315
225950_at	SAMD8	SAMD8	1.54948	2.76648	1.24025	1.14135	1.1908	2.15798	-0.967179
238050_at	ANTXR2	ANTXR2	0.126013	0.715347	-0.0907997	-1.00177	-0.546287	0.42068	-0.966967
226717_at	LRTOMT	LRTOMT	-0.333649	0.556776	-0.553	-1.1574	-0.855201	0.111564	-0.966765
1558930_at	LINC00460	LINC00460	-0.461494	0.499795	-0.737057	-1.1574	-0.947229	0.0191502	-0.966379
201579_at	FAT1	FAT1	4.58279	5.25503	4.03732	3.86778	3.95255	4.91891	-0.966359
205447_s_at	MAP3K12	MAP3K12	0.00709274	1.09303	-0.460446	-0.371928	-0.416187	0.55006	-0.966247
244334_at	TRAM1L1	TRAM1L1	-0.233434	0.752408	-0.301927	-1.11101	-0.706469	0.259487	-0.965956
237168_at	NEK5	-	-1.19885	-1.39782	-2.37144	-2.15694	-2.26419	-1.29834	-0.965855
222121_at	ARHGEF26	ARHGEF26	-1.88921	-0.708152	-2.02018	-2.5082	-2.26419	-1.29868	-0.965511
209967_s_at	CREM	CREM	0.0677681	0.969935	-0.460446	-0.432442	-0.446444	0.518852	-0.965296
213856_at	CD47	CD47	-0.215371	-0.676754	-1.43407	-1.38752	-1.41079	-0.446063	-0.964731
224984_at	NFAT5	NFAT5	3.45345	4.10141	2.81771	2.80888	2.8133	3.77743	-0.964137
1562853_x_at		-	0.163582	-0.286149	-0.93835	-1.11101	-1.02468	-0.0612836	-0.963397
220977_x_at	EPB41L5	EPB41L5	-0.925483	-0.286149	-1.55271	-1.58517	-1.56894	-0.605816	-0.963125
209732_at	CLEC2B	CLEC2B	1.00919	1.84232	0.4012	0.524555	0.462877	1.42575	-0.962877
1568752_s_at	RGS13	RGS13	-2.46715	-1.63533	-2.93598	-3.09219	-3.01408	-2.05124	-0.962844
210273_at	PCDH7	PCDH7	-0.191575	0.894575	-0.705174	-0.516672	-0.610923	0.3515	-0.962423
242119_at	PROX1	PROX1	-0.660908	-0.160922	-1.51303	-1.23295	-1.37299	-0.410915	-0.962075
225144_at	BMPR2	BMPR2	1.75577	2.69133	1.52235	1.00107	1.26171	2.22355	-0.961847
244732_at		-	1.12801	1.33417	0.30865	0.230372	0.269511	1.23109	-0.961576
212486_s_at	FYN	FYN	0.515641	1.77937	0.0939894	0.27808	0.186034	1.1475	-0.96147
226956_at	MTMR3	MTMR3	1.52262	2.3	0.962386	0.937658	0.950022	1.91131	-0.961284
1557056_at	C5orf47	C5orf47	-0.756555	-1.04809	-2.25998	-1.46615	-1.86306	-0.902322	-0.960741
237915_at	CAND1.11	AMPD3 /// LOC100130460	-0.724189	-1.71515	-1.71217	-2.64667	-2.17942	-1.21967	-0.959752
232921_at	KIAA1549	KIAA1549	0.0275998	1.04405	-0.553	-0.294603	-0.423801	0.535824	-0.959625
206169_x_at	ZC3H7B	ZC3H7B	1.76802	1.09303	0.389459	0.553043	0.471251	1.43053	-0.959275
224983_at	SCARB2	SCARB2	3.70074	4.83989	3.28452	3.3376	3.31106	4.27031	-0.959252
214030_at	CRYBG3	CRYBG3	1.63557	2.59345	1.1619	1.1507	1.1563	2.11451	-0.958208
232626_at		-	0.0275998	-0.286149	-0.903638	-1.2712	-1.08742	-0.129275	-0.958142
209984_at	KDM4C	KDM4C	2.40287	3.24788	1.92878	1.80604	1.86741	2.82537	-0.957963
1557658_at		-	-1.10547	0.326302	-1.30754	-1.38752	-1.34753	-0.389583	-0.957946
235023_at	VPS13C	VPS13C	1.81158	2.46631	1.41449	0.948421	1.18145	2.13894	-0.957489
221430_s_at	RNF146	RNF146	1.6913	2.50392	1.24894	1.03175	1.14035	2.09761	-0.957267
239630_at		-	0.964648	1.13105	0.223047	-0.0403477	0.0913498	1.04785	-0.956499
227623_at	CACNA2D1	CACNA2D1	1.78017	2.41618	1.23151	1.05186	1.14168	2.09818	-0.956496
205721_at	GFRA2	GFRA2	-1.14265	-0.160922	-2.02018	-1.19501	-1.6076	-0.651784	-0.955815
224891_at	FOXO3	FOXO3	4.03855	5.03448	3.51496	3.64646	3.58071	4.53651	-0.955805
236216_at		-	-0.0562108	0.358709	-0.64286	-0.966183	-0.804522	0.151249	-0.955771
232965_at	LOC400684	LOC400684	-1.14265	-0.7724	-1.90208	-1.92319	-1.91263	-0.957523	-0.955109
210075_at	MARCH2	02.03.15	0.515641	1.30951	-0.379252	0.295045	-0.0421036	0.912574	-0.954678
243012_at		-	-2.10343	-0.976486	-2.48001	-2.5082	-2.49411	-1.53996	-0.954149
216321_s_at	NR3C1	NR3C1	4.45175	5.0812	3.64737	3.97825	3.81281	4.76648	-0.953666
244321_at	PGAP1	PGAP1	-0.96064	-0.0720565	-1.51303	-1.42674	-1.46989	-0.516348	-0.953537
235051_at	CCDC50	CCDC50	1.01948	2.01619	0.74006	0.388903	0.564482	1.51783	-0.953352
230008_at	THSD7A	THSD7A	1.63557	2.55464	1.18019	1.10333	1.14176	2.0951	-0.953343
221527_s_at	PARD3	PARD3	0.370544	1.43639	0.0745767	-0.173689	-0.0495563	0.903469	-0.953025
1568838_at	WASIR2	WASIR2	0.515641	1.85373	0.16914	0.295045	0.232092	1.18469	-0.952593
239599_at		-	-0.59956	-0.362541	-1.67225	-1.19501	-1.43363	-0.481051	-0.952581
238552_at		-	-1.31375	-1.12131	-2.29744	-2.04097	-2.1692	-1.21753	-0.951671
232659_at		-	0.338045	1.03405	0.0745767	-0.605104	-0.265263	0.686047	-0.95131
233595_at	USP34	USP34	1.6913	1.85373	0.852654	0.789895	0.821275	1.77252	-0.951243
227620_at	SLC44A1	SLC44A1	0.640823	1.8594	0.45851	0.139376	0.298943	1.25011	-0.951171
212254_s_at	DST	DST /// LOC100652766	3.15889	4.08244	2.48684	2.85251	2.66967	3.62067	-0.950991
1565680_at	DIP2C	DIP2C	-0.96064	-1.43705	-1.98098	-2.31822	-2.1496	-1.19884	-0.950756
228758_at	BCL6	BCL6	0.452525	0.202322	-0.135224	-1.11101	-0.623117	0.327424	-0.950541
201655_s_at	HSPG2	HSPG2	-0.386232	0.485191	-0.973508	-0.828265	-0.900886	0.0494795	-0.950366
223982_s_at	PNPLA8	PNPLA8	2.38707	2.96898	1.55073	1.90467	1.7277	2.67803	-0.950323
230388_s_at	KANSL1-AS1	KANSL1-AS1	1.97769	3.11546	1.39993	1.79415	1.59704	2.54658	-0.949533
205277_at	PRDM2	PRDM2	1.2833	1.88883	0.573655	0.700402	0.637029	1.58606	-0.949036
212776_s_at	OBSL1	OBSL1	0.304798	1.4057	-0.228239	0.0422794	-0.0929796	0.855251	-0.94823
1557538_at		-	-0.996232	-0.941329	-1.79196	-2.04097	-1.91646	-0.96878	-0.947683
1557605_a_at	LOC401312	LOC401312	0.39049	0.309821	-0.432938	-0.762098	-0.597518	0.350156	-0.947673
227029_at		FAM177A1	1.31704	2.27474	0.91949	0.777876	0.848683	1.79589	-0.947209
1555842_at	CYTH2	CYTH2	1.63557	2.12146	1.12462	0.738109	0.931362	1.87851	-0.947151
1558401_at	ARIH1	-	-0.433762	0.29315	-0.488407	-1.54539	-1.0169	-0.0703061	-0.946591
227839_at	MBD5	MBD5	-0.925483	0.542741	-1.11833	-1.1574	-1.13787	-0.191371	-0.946497
232628_at		-	-0.282739	0.409867	-0.869382	-0.896314	-0.882848	0.0635638	-0.946412
240815_at		-	-2.35857	-1.2815	-2.72105	-2.81152	-2.76628	-1.82004	-0.946248
205315_s_at	SNTB2	SNTB2	0.7713	1.46645	0.150715	0.194658	0.172686	1.11887	-0.946186
1007_s_at		DDR1 /// MIR4640	0.297354	0.928705	-0.592723	-0.0724593	-0.332591	0.61303	-0.945621
230224_at	ZCCHC18	ZCCHC18	1.86958	2.82491	1.25757	1.54571	1.40164	2.34725	-0.945606
201734_at	CLCN3	CLCN3	4.61663	5.32468	4.00787	4.04277	4.02532	4.97065	-0.945335
214130_s_at		LOC728802 /// PDE4DIP	-0.282739	0.455531	-0.64286	-1.0742	-0.858532	0.086396	-0.944928
233727_at		-	-1.38198	-0.838568	-1.79196	-2.31822	-2.05509	-1.11027	-0.944816
227556_at		NME7	-0.25789	0.990763	-0.802267	-0.352238	-0.577253	0.366436	-0.943689
202838_at	FUCA1	FUCA1	0.0677681	0.916511	-0.327286	-0.575151	-0.451219	0.49214	-0.943358
219314_s_at	ZNF219	ZNF219	1.02969	2.06734	0.373656	0.836993	0.605324	1.54851	-0.943187
225474_at	MAGI1	MAGI1	-1.8098	-0.805246	-2.14592	-2.35513	-2.25052	-1.30752	-0.943001
200644_at	MARCKSL1	MARCKSL1	5.52021	6.67064	5.17289	5.13338	5.15313	6.09543	-0.942294
231821_x_at		FLJ14186 /// LOC441124 /// LOC729021 /// LOC729218	1.41377	2.11673	1.22271	0.42403	0.82337	1.76525	-0.941881
1564251_at	EMID1	EMID1	-0.59956	-1.08451	-1.9416	-1.62503	-1.78331	-0.842033	-0.941281
240581_at	LOC644135	LOC644135	-1.8098	-1.2815	-2.25998	-2.71372	-2.48685	-1.54565	-0.941203
206674_at	FLT3	FLT3	-0.756555	-0.311204	-1.79196	-1.1574	-1.47468	-0.533879	-0.9408
202893_at	UNC13B	UNC13B	2.06344	3.11782	1.67844	1.62164	1.65004	2.59063	-0.940591
218400_at	OAS3	OAS3	1.34184	2.16334	0.962386	0.661683	0.812034	1.75259	-0.940556
217733_s_at	TMSB10	TMSB10	7.09243	7.70078	6.36809	6.54467	6.45638	7.39661	-0.940223
232180_at	UGP2	UGP2	0.544413	0.690099	-0.582475	-0.0617538	-0.322115	0.617256	-0.93937
235369_at	C14orf28	C14orf28	-0.540132	1.01384	-1.23091	-0.173689	-0.702298	0.236854	-0.939152
225700_at	GLCCI1	GLCCI1	1.77411	2.35926	1.13403	1.12247	1.12825	2.06668	-0.938438
238782_at	WDR13	-	-0.96064	0.409867	-1.63235	-0.794943	-1.21365	-0.275387	-0.93826
201995_at	EXT1	EXT1	-1.8098	-0.805246	-2.3346	-2.15694	-2.24577	-1.30752	-0.938246
1556195_a_at		-	-0.59956	0.425249	-1.11833	-0.931026	-1.02468	-0.0871555	-0.937525
223548_at	SWT1	SWT1	-0.386232	0.752408	-0.432938	-1.0742	-0.753571	0.183088	-0.936659
1552935_at	RTL3	ZCCHC5	-0.629993	0.556776	-1.51303	-0.432442	-0.972735	-0.0366083	-0.936127
240126_x_at		-	-0.168146	0.374644	-0.769422	-0.896314	-0.832868	0.103249	-0.936117
244625_at		-	0.746751	1.7476	0.357677	0.265224	0.31145	1.24717	-0.935724
214683_s_at	CLK1	CLK1	3.55503	3.71884	2.64085	2.7616	2.70122	3.63694	-0.935712
233438_at		-	-1.84956	-0.7724	-2.25998	-2.23302	-2.2465	-1.31098	-0.93552
204863_s_at	IL6ST	IL6ST	-1.88921	-1.12131	-2.40797	-2.47269	-2.44033	-1.50526	-0.935067
1567622_at	ABLIM2	ABLIM2	-0.0348047	0.259219	-1.0091	-0.635536	-0.822317	0.112207	-0.934525
228400_at	SHROOM3	SHROOM3	-1.8098	-1.39782	-2.72105	-2.35513	-2.53809	-1.60381	-0.934278
213206_at	GOSR2	GOSR2	0.640823	0.927355	-0.00577444	-0.294603	-0.150189	0.784089	-0.934278
229867_at	BTBD9	BTBD9	1.00919	1.32599	0.30865	0.158039	0.233345	1.16759	-0.934248
209958_s_at	BBS9	BBS9	0.200201	0.927355	-0.276972	-0.460062	-0.368517	0.563778	-0.932295
220386_s_at	EML4	EML4	2.55023	3.15463	1.90286	1.93745	1.92016	2.85243	-0.932272
209297_at	ITSN1	ITSN1	2.19968	3.10713	1.78683	1.65652	1.72168	2.65341	-0.931733
242239_at	NSUN6	-	-0.59956	0.570677	-0.582475	-1.30972	-0.946098	-0.0144418	-0.931656
240145_at	DGKH	-	-0.122357	0.44047	-0.612428	-0.931026	-0.771727	0.159056	-0.930783
238954_at		-	-0.0779326	-0.0937783	-0.835589	-1.19501	-1.0153	-0.0858555	-0.929446
228652_at	ZNF776	ZNF776	1.6913	2.006	1.00148	0.836993	0.919234	1.84865	-0.929417
204334_at	KLF7	KLF7	1.74342	2.86565	1.27043	1.48046	1.37545	2.30454	-0.92909
228476_at	CCDC191	KIAA1407	-0.7894	-0.00875302	-1.34626	-1.30972	-1.32799	-0.399077	-0.928914
1559635_at	CASC4	CASC4	-1.06866	-0.906617	-1.79196	-2.04097	-1.91646	-0.987639	-0.928824
205120_s_at	SGCB	SGCB	2.04342	2.63704	1.47869	1.34447	1.41158	2.34023	-0.928653
201534_s_at	UBL3	UBL3	3.50376	4.50902	3.11606	3.03967	3.07787	4.00639	-0.928522
211534_x_at	PTPRN2	PTPRN2	-0.569608	-0.231217	-1.26908	-1.38752	-1.3283	-0.400413	-0.927887
225026_at	CHD6	CHD6	1.80565	2.57547	1.32897	1.19657	1.26277	2.19056	-0.927789
201393_s_at	IGF2R	IGF2R	3.87226	4.67444	3.37561	3.31595	3.34578	4.27335	-0.92757
204083_s_at	TPM2	TPM2	-0.629993	0.0519224	-1.04511	-1.38752	-1.21632	-0.289035	-0.92728
1556148_s_at		-	-1.14265	-0.261492	-1.67225	-1.58517	-1.62871	-0.702069	-0.926642
232061_at	SDK2	SDK2	-1.34296	-0.708152	-1.90208	-2.00189	-1.95198	-1.02556	-0.926424
235980_at	PIK3CA	PIK3CA	1.17477	1.11216	0.587423	-0.15062	0.218402	1.14346	-0.925063
238432_at	DLGAP1-AS1	FLJ35776	0.471377	1.41344	-0.228239	0.265224	0.0184927	0.942407	-0.923915
235422_at		-	0.39049	1.01384	-0.582475	0.139376	-0.22155	0.702165	-0.923715
204907_s_at		BCL3	-0.433762	-0.708152	-1.83177	-1.1574	-1.49459	-0.570957	-0.92363
213096_at	TMCC2	TMCC2	0.39049	1.22194	0.0349553	-0.269648	-0.117346	0.806213	-0.923559
202479_s_at	TRIB2	TRIB2	1.52262	2.22617	1.07661	0.825362	0.950988	1.87439	-0.923404
219287_at	KCNMB4	KCNMB4	-0.7894	0.0519224	-1.15551	-1.42674	-1.29113	-0.368739	-0.922389
233530_at	SDCBP2-AS1	-	-0.168146	0.948802	-0.769422	-0.294603	-0.532012	0.390328	-0.92234
208203_x_at	KIR2DS5	KIR2DS5	0.182007	-0.00875302	-0.973508	-0.69785	-0.835679	0.0866271	-0.922306
225444_at	UBN2	UBN2	2.30747	3.43997	2.00385	1.89913	1.95149	2.87372	-0.92223
231883_at	FBXW8	FBXW8	0.486283	1.24812	-0.0265733	-0.0834756	-0.0550245	0.867202	-0.922227
55065_at	MARK4	MARK4	2.4625	3.53032	2.00961	2.13941	2.07451	2.99641	-0.921896
243563_at		-	-1.4212	-0.645839	-1.75208	-2.15694	-1.95451	-1.03352	-0.920991
239966_at		-	-1.99634	-1.35881	-2.68771	-2.5082	-2.59795	-1.67757	-0.920378
228023_x_at		ACTG1P4 /// AMY2B /// RNPC3	3.63329	4.01414	2.91236	2.89486	2.90361	3.82371	-0.920103
205689_at	PCNX2	PCNXL2	0.144919	-0.0720565	-0.835589	-0.931026	-0.883308	0.0364314	-0.919739
203335_at	PHYH	PHYH	0.39049	1.31777	-0.0690779	-0.0617538	-0.0654159	0.854132	-0.919548
34726_at	CACNB3	CACNB3	0.0377762	1.52026	-0.353058	0.0721409	-0.140459	0.77902	-0.919478
1553785_at	RASGEF1B	RASGEF1B	-1.84956	-0.311204	-2.3346	-1.66493	-1.99976	-1.08038	-0.919382
1558787_a_at	TSPAN3	TSPAN3	-1.84956	-1.43705	-2.68771	-2.43683	-2.56227	-1.6433	-0.91897
202488_s_at	FXYD3	FXYD3	0.402327	0.0319767	-0.737057	-0.666451	-0.701754	0.217152	-0.918905
232020_at	SMURF2	SMURF2	-1.03224	0.2376	-1.90208	-0.729732	-1.3159	-0.397322	-0.918582
238723_at	ATXN3	ATXN3	-1.88921	-0.207421	-2.0592	-1.8738	-1.9665	-1.04831	-0.918188
228891_at	SEMA4D	SEMA4D	0.0874439	0.342597	-1.23091	-0.173689	-0.702298	0.21502	-0.917318
227385_at	PLPP6	PPAPDC2	1.90468	2.41907	1.22271	1.26705	1.24488	2.16187	-0.916992
211652_s_at	LBP	LBP	-0.996232	-1.12131	-1.8715	-2.07985	-1.97568	-1.05877	-0.916906
212899_at	CDK19	CDK19	2.90526	3.57583	2.24335	2.40418	2.32376	3.24055	-0.916785
217757_at	A2M	A2M	-1.77909	-1.08451	-2.25998	-2.43683	-2.34841	-1.4318	-0.916609
207231_at	DZIP3	DZIP3	-0.724189	0.358709	-0.612428	-1.58517	-1.0988	-0.18274	-0.916059
230308_at	FAM120AOS	FAM120AOS	0.354386	0.664402	-0.353058	-0.460062	-0.40656	0.509394	-0.915954
239638_at		-	-0.660908	-0.362541	-1.26908	-1.58517	-1.42712	-0.511724	-0.9154
207345_at	FST	FST	-2.25581	-1.47645	-2.88219	-2.68038	-2.78129	-1.86613	-0.91516
219451_at	MSRB2	MSRB2	-1.53984	-1.39782	-2.68771	-2.07985	-2.38378	-1.46883	-0.914946
235832_at	NKX6-2	NKX6-2	-0.518334	-0.388841	-1.23091	-1.5057	-1.3683	-0.453587	-0.914718
235952_at	DGKH	-	-2.21812	-1.01208	-2.51552	-2.54335	-2.52944	-1.6151	-0.914342
213275_x_at	CTSB	CTSB	1.38224	1.85373	0.897553	0.510097	0.703825	1.61799	-0.914162
235078_at		-	0.354386	1.50858	0.0549009	-0.0192492	0.0178259	0.931481	-0.913655
207606_s_at	ARHGAP12	ARHGAP12	0.572622	2.07223	0.223047	0.594748	0.408897	1.32243	-0.913529
1562946_at		-	-0.0779326	-0.838568	-1.63235	-1.11101	-1.37168	-0.45825	-0.91343
232287_at		PGBD3	0.530098	0.394318	-0.582475	-0.319962	-0.451219	0.462208	-0.913427
1554143_a_at	SUGT1P3	SUGT1P3	-1.73921	-0.7724	-2.29744	-2.04097	-2.1692	-1.25581	-0.913398
240286_at		-	0.287883	0.715347	-0.276972	-0.545676	-0.411324	0.501615	-0.912938
1554963_at		-	-1.8098	-1.20532	-2.29744	-2.54335	-2.4204	-1.50756	-0.91284
244431_at	KLLN	KLLN	-0.215371	-0.183992	-1.39484	-0.828265	-1.11155	-0.199682	-0.911873
242724_x_at		-	-1.57963	-1.04809	-2.37144	-2.07985	-2.22565	-1.31386	-0.911789
207030_s_at	CSRP2	CSRP2	-2.18015	-0.906617	-2.29744	-2.6126	-2.45502	-1.54338	-0.911636
242585_at	CKMT2-AS1	LOC100131067	-0.233434	0.611593	-0.869382	-0.575151	-0.722266	0.189079	-0.911346
236942_at	CCDC182	-	-1.19885	-0.740035	-2.3346	-1.42674	-1.88067	-0.969442	-0.911227
200762_at	DPYSL2	DPYSL2	2.89692	3.8649	2.63754	2.30193	2.46974	3.38091	-0.911174
224889_at	FOXO3	FOXO3	2.1171	2.84864	1.55775	1.5859	1.57182	2.48287	-0.911047
227865_at	IDNK	IDNK	0.304798	0.702778	-0.835589	0.0220567	-0.406766	0.503788	-0.910554
219833_s_at	EFHC1	EFHC1	1.34184	1.77937	0.587423	0.713081	0.650252	1.5606	-0.910351
242661_x_at	ALS2CR12	ALS2CR12	-1.61948	-1.47645	-2.37144	-2.54335	-2.4574	-1.54797	-0.909432
243993_at		-	0.402327	0.374644	-0.553	-0.488136	-0.520568	0.388485	-0.909053
228994_at	CCDC24	CCDC24	0.842536	0.425249	-0.353058	-0.197118	-0.275088	0.633893	-0.908981
209735_at	ABCG2	ABCG2	-1.23686	-0.362541	-2.22223	-1.19501	-1.70862	-0.7997	-0.908921
228397_at	TUG1	TUG1	2.9266	3.51558	2.41916	2.2054	2.31228	3.22109	-0.908806
201865_x_at	NR3C1	NR3C1	4.87895	5.73065	4.44433	4.34776	4.39605	5.3048	-0.908752
225900_at	EXOC6B	EXOC6B	-0.0779326	0.715347	-1.11833	-0.0617538	-0.590044	0.318707	-0.908751
1555967_at		-	-0.96064	0.0319767	-1.43407	-1.30972	-1.37189	-0.464332	-0.907562
212944_at	SLC5A3	SLC5A3	4.19927	5.11494	3.76713	3.73226	3.7497	4.65711	-0.90741
235028_at		-	1.20211	1.63303	0.693078	0.328388	0.510733	1.41757	-0.906838
1567107_s_at	TPM4	TPM4	2.61863	2.98009	1.90836	1.87677	1.89256	2.79936	-0.906798
216467_s_at		-	-1.65938	-0.906617	-2.14592	-2.23302	-2.18947	-1.283	-0.906466
1555897_at		-	0.218168	1.24812	-0.327286	-0.0192492	-0.173268	0.733145	-0.906412
214396_s_at	MBD2	MBD2	-1.53984	-0.87236	-2.22223	-2.00189	-2.11206	-1.2061	-0.905955
244439_at	SPRED1	SPRED1	-0.433762	-0.0506504	-0.869382	-1.42674	-1.14806	-0.242206	-0.905856
205840_x_at	GH1	GH1	-1.57963	-1.24325	-2.51552	-2.11852	-2.31702	-1.41144	-0.905577
222133_s_at	PHF20L1	PHF20L1	0.876878	0.905585	-0.204442	0.176464	-0.0139889	0.891231	-0.90522
244265_at		-	-0.96064	-0.526975	-1.75208	-1.54539	-1.64873	-0.743808	-0.904926
240746_s_at	LOC101927760	-	-0.660908	-0.976486	-2.0592	-1.38752	-1.72336	-0.818697	-0.904664
229512_at	FAM120C	FAM120C	1.4711	1.98019	0.641218	1.00107	0.821142	1.72564	-0.904501
232866_at		ZSCAN18	0.163582	-0.160922	-1.34626	-0.460062	-0.903161	0.00132993	-0.904491
1557866_at	CFAP157	C9orf117	-1.38198	-0.415573	-1.98098	-1.62503	-1.803	-0.898775	-0.904228
209135_at	ASPH	ASPH	0.287883	1.35841	0.0349553	-0.197118	-0.0810813	0.823145	-0.904226
228131_at	ERCC1	ERCC1	1.64224	1.72291	0.962386	0.594748	0.778567	1.68258	-0.904008
1553202_at	STOX1	STOX1	-1.03224	-0.805246	-2.02018	-1.62503	-1.82261	-0.918745	-0.903861
205299_s_at	BTN2A2	BTN2A2	-0.856515	0.184355	-1.51303	-0.966183	-1.23961	-0.33608	-0.903526
222881_at	HPSE	HPSE	-1.19885	0.0715981	-1.26908	-1.66493	-1.467	-0.563626	-0.903377
238989_at		C1GALT1C1	-0.756555	-0.615406	-1.55271	-1.62503	-1.58887	-0.68598	-0.902889
230248_x_at		-	-1.38198	-0.160922	-1.30754	-2.04097	-1.67425	-0.77145	-0.902805
202506_at	SSFA2	SSFA2	4.00206	4.55738	3.62376	3.13049	3.37713	4.27972	-0.90259
226364_at	HIP1	HIP1	-1.53984	-0.0720565	-1.79196	-1.62503	-1.70849	-0.805951	-0.902541
238823_at	FMNL3	FMNL3	-1.77909	-1.63533	-2.40797	-2.81152	-2.60974	-1.70721	-0.902535
210904_s_at	IL13RA1	IL13RA1	-1.4606	-0.261492	-1.90208	-1.62503	-1.76355	-0.861048	-0.902503
207747_s_at	DOK4	DOK4	-1.34296	0.374644	-1.34626	-1.42674	-1.3865	-0.484158	-0.902343
226968_at	KIF1B	KIF1B	0.92143	1.79573	0.473416	0.439372	0.456394	1.35858	-0.902188
213567_at	KPNA4	KPNA4	2.87868	3.34459	2.28302	2.13648	2.20975	3.11164	-0.901889
1558345_a_at		LOC439911	0.00709274	0.259219	-0.0690779	-1.46615	-0.767612	0.133156	-0.900768
223856_at	AKR1E2	AKR1E2	-0.215371	-1.32002	-2.3346	-1.00177	-1.66819	-0.767697	-0.900488
1555781_at	PQLC2	PQLC2	0.943201	1.57387	0.150715	0.567079	0.358897	1.25854	-0.899639
235010_at	ZBED5-AS1	LOC729013	1.09921	1.92174	0.432048	0.789895	0.610972	1.51047	-0.899503
232580_x_at		-	-1.03224	-0.555978	-1.51303	-1.8738	-1.69342	-0.794111	-0.899305
212448_at	NEDD4L	NEDD4L	-0.756555	-1.01208	-1.90208	-1.66493	-1.7835	-0.884316	-0.899185
238191_at	SDHC	-	1.04989	1.7476	0.432048	0.567079	0.499564	1.39875	-0.899182
221348_at	NPPC	NPPC	-0.569608	-0.286149	-1.79196	-0.862058	-1.32701	-0.427879	-0.899128
213022_s_at	UTRN	UTRN	1.36622	1.94727	0.72768	0.789895	0.758788	1.65674	-0.897957
240867_at		-	-2.03543	-0.311204	-1.8715	-2.27064	-2.07107	-1.17332	-0.897755
205291_at	IL2RB	IL2RB	0.321517	0.342597	-0.64286	-0.488136	-0.565498	0.332057	-0.897555
205900_at	KRT1	KRT1	-1.38198	-0.585454	-2.3346	-1.42674	-1.88067	-0.983715	-0.896954
237663_at		-	-1.65938	-0.645839	-1.9416	-2.15694	-2.04927	-1.15261	-0.89666
208003_s_at	NFAT5	NFAT5	0.287883	0.374644	-0.612428	-0.516672	-0.56455	0.331263	-0.895813
226382_at		CAMK1D /// LOC283070	-1.61948	-0.805246	-2.0592	-2.15694	-2.10807	-1.21236	-0.895706
212838_at	DNMBP	DNMBP	1.14689	1.93254	0.416706	0.871335	0.644021	1.53972	-0.895699
239903_at	TPBG	TPBG	-2.25581	-0.976486	-2.55068	-2.47269	-2.51168	-1.61615	-0.895538
232257_s_at		-	-1.50016	-0.740035	-2.10738	-1.92319	-2.01528	-1.1201	-0.895187
210879_s_at	RAB11FIP5	RAB11FIP5	-0.413171	-0.261492	-1.19304	-1.2712	-1.23212	-0.337332	-0.894788
213808_at	ADAM23	ADAM23	-2.43129	-0.976486	-2.55068	-2.64667	-2.59868	-1.70389	-0.894787
233063_s_at	GMDS-AS1	-	-0.692307	-0.0295519	-1.04511	-1.46615	-1.25563	-0.360929	-0.894699
242494_at		-	-1.06866	-0.87236	-2.1842	-1.54539	-1.8648	-0.97051	-0.894285
222025_s_at	OPLAH	OPLAH	-1.17137	-0.805246	-2.02018	-1.74476	-1.88247	-0.988308	-0.894162
241469_at	HFM1	HFM1	-1.73921	-1.2815	-2.37144	-2.43683	-2.40414	-1.51036	-0.893783
224797_at	ARRDC3	ARRDC3	1.02969	2.23601	0.641218	0.836993	0.739105	1.63285	-0.893745
1555420_a_at	KLF7	KLF7	0.640823	1.73531	0.341519	0.247903	0.294711	1.18807	-0.893355
226249_at	SNX30	SNX30	2.1123	3.14305	1.53661	1.93204	1.73433	2.62767	-0.893347
1553989_a_at	ATP6V1C2	ATP6V1C2	-0.629993	-0.941329	-1.43407	-1.92319	-1.67863	-0.785661	-0.892967
221810_at	RAB15	RAB15	-0.461494	-0.615406	-1.55271	-1.30972	-1.43122	-0.53845	-0.892766
222067_x_at	HIST1H2BD	HIST1H2BD	2.84293	3.28419	2.16058	2.18165	2.17111	3.06356	-0.892447
233514_x_at	TEX11	TEX11	-1.95707	-0.740035	-2.48001	-2.00189	-2.24095	-1.34855	-0.892394
212763_at	CAMSAP2	CAMSAP2	-0.433762	0.715347	-0.673775	-0.828265	-0.75102	0.140792	-0.891812
207143_at	CDK6	CDK6	1.09921	1.48858	0.443448	0.360978	0.402213	1.29389	-0.891682
241728_at		-	-1.88921	-0.498439	-2.58548	-1.58517	-2.08533	-1.19382	-0.891502
214815_at	TRIM33	TRIM33	0.932357	1.17721	0.132052	0.194658	0.163355	1.05478	-0.891427
213243_at	VPS13B	VPS13B	2.10266	2.71421	1.58545	1.44859	1.51702	2.40844	-0.891413
204688_at	SGCE	SGCE	2.66276	3.67407	2.35118	2.2054	2.27829	3.16842	-0.890125
203408_s_at	SATB1	SATB1	3.63496	3.87613	2.86722	2.86464	2.86593	3.75555	-0.889617
225240_s_at	MSI2	MSI2	2.87018	3.80479	2.52668	2.36956	2.44812	3.33748	-0.88936
232469_x_at	SSBP3-AS1	C1orf191	0.235915	0.702778	-0.204442	-0.635536	-0.419989	0.469346	-0.889335
204358_s_at		FLRT2 /// LOC100506718	-0.168146	-0.0295519	-1.0091	-0.966183	-0.987641	-0.098849	-0.888792
205288_at	CDC14A	CDC14A	-0.307989	-0.261492	-1.30754	-1.03779	-1.17266	-0.28474	-0.887922
222357_at	ZBTB20	ZBTB20	-1.03224	-0.838568	-1.9416	-1.70485	-1.82322	-0.935405	-0.887818
224945_at	BTBD7	BTBD7	3.57304	4.52606	3.24109	3.08244	3.16177	4.04955	-0.887782
1556676_a_at		-	-0.756555	-0.645839	-1.63235	-1.54539	-1.58887	-0.701197	-0.887672
204176_at	KLHL20	KLHL20	1.94435	3.40791	1.90286	1.67446	1.78866	2.67613	-0.887466
1556000_s_at	BTBD7	BTBD7	2.72063	3.32012	2.19808	2.0678	2.13294	3.02037	-0.887437
222857_s_at	KCNMB4	KCNMB4	0.144919	1.13105	-0.228239	-0.269648	-0.248943	0.637984	-0.886927
230827_at		-	-0.7894	-0.805246	-1.90208	-1.46615	-1.68411	-0.797323	-0.886788
221763_at	JMJD1C	JMJD1C	3.91729	4.81081	3.49364	3.46112	3.47738	4.36405	-0.886672
209462_at	APLP1	APLP1	-1.17137	0.2376	-0.705174	-2.00189	-1.35353	-0.466885	-0.886645
1558705_at	ATOH8	ATOH8	0.7713	0.690099	-0.228239	-0.0834756	-0.155857	0.7307	-0.886557
231835_at	FAM213B	FAM213B	2.50886	3.5797	2.13853	2.17708	2.15781	3.04428	-0.886474
225627_s_at	CACHD1	CACHD1	0.0677681	0.394318	-0.379252	-0.931026	-0.655139	0.231043	-0.886182
204254_s_at	VDR	VDR	2.24749	3.22663	1.96351	1.73943	1.85147	2.73706	-0.885596
227308_x_at	LTBP3	LTBP3	-0.233434	0.2376	-1.39484	-0.371928	-0.883386	0.00208326	-0.885469
240432_x_at	KLF7	KLF7	1.05989	2.05255	0.667381	0.674705	0.671043	1.55622	-0.885181
202014_at	PPP1R15A	PPP1R15A	0.680248	0.65138	-0.460446	0.0220567	-0.219195	0.665814	-0.885008
244362_at		-	-1.84956	-0.442745	-1.55271	-2.5082	-2.03045	-1.14615	-0.884305
232107_at	SDHC	-	0.287883	0.358709	-0.516828	-0.605104	-0.560966	0.323296	-0.884262
206827_s_at	TRPV6	TRPV6	0.00709274	0.409867	-1.08153	-0.269648	-0.675588	0.20848	-0.884068
214496_x_at	KAT6B	KAT6B	1.86958	2.44004	1.26402	1.27776	1.27089	2.15481	-0.883923
239829_at		-	-1.88921	-0.645839	-2.1842	-2.11852	-2.15136	-1.26752	-0.883836
230894_s_at		-	0.718624	1.30119	0.132052	0.12047	0.126261	1.00991	-0.883648
226837_at	SPRED1	SPRED1	1.9882	2.82491	1.52235	1.52428	1.52332	2.40656	-0.883244
229504_at	RAB23	-	1.2833	2.14952	0.614571	1.05186	0.833214	1.71641	-0.883193
226134_s_at	MSI2	-	3.75368	4.64621	3.25948	3.37498	3.31723	4.19994	-0.882711
204995_at	CDK5R1	CDK5R1	-0.0562108	1.03405	0.0745767	-0.862058	-0.39374	0.488919	-0.882659
224595_at	SLC44A1	SLC44A1	2.84293	3.99333	2.51052	2.56056	2.53554	3.41813	-0.882593
220945_x_at	MANSC1	MANSC1	-0.413171	0.342597	-0.869382	-0.966183	-0.917783	-0.0352874	-0.882495
224834_at	UBTD2	UBTD2	2.94087	3.65136	2.33291	2.49508	2.41399	3.29611	-0.882119
214786_at	MAP3K1	MAP3K1	1.42349	1.88327	0.531545	1.01137	0.771457	1.65338	-0.881922
230187_s_at	LOC102724851	LOC100507100	2.10749	2.45136	1.50068	1.29473	1.3977	2.27942	-0.881718
231337_at		DKFZp686O1327 /// LOC100505498	-0.724189	-0.645839	-2.0592	-1.0742	-1.5667	-0.685014	-0.881688
216063_at	HBBP1	HBBP1	-0.925483	-0.838568	-1.90208	-1.62503	-1.76355	-0.882025	-0.881526
1559989_at	TPM4	TPM4	0.718624	0.110167	-0.737057	-0.197118	-0.467087	0.414396	-0.881483
1554852_a_at	KIAA1257	KIAA1257	1.89912	2.06243	1.09601	1.10333	1.09967	1.98077	-0.881103
244772_at		-	-0.96064	-0.415573	-1.5925	-1.54539	-1.56894	-0.688107	-0.880835
202255_s_at	SIPA1L1	SIPA1L1	1.35001	2.3	0.806312	1.08394	0.945125	1.825	-0.879878
228230_at	HELZ2	PRIC285	-0.233434	0.638239	-0.353058	-1.00177	-0.677416	0.202403	-0.879819
240557_at	TSC22D2	-	-1.4212	-0.0720565	-1.98098	-1.2712	-1.62609	-0.746628	-0.879459
216035_x_at	TCF7L2	TCF7L2	1.32535	2.74289	1.27894	1.03175	1.15535	2.03412	-0.878772
240271_at		-	-1.61948	-1.35881	-2.3346	-2.40064	-2.36762	-1.48915	-0.878474
218234_at	ING4	ING4	1.90468	2.72124	1.29581	1.57378	1.4348	2.31296	-0.878159
235067_at	MKLN1	MKLN1	2.56786	3.09336	1.97403	1.93204	1.95303	2.83061	-0.877572
232336_at	ZSWIM5	ZSWIM5	-0.692307	-0.0720565	-0.973508	-1.54539	-1.25945	-0.382182	-0.877266
224644_at	FGD5-AS1	FGD5-AS1	4.48065	4.86293	3.84227	3.74813	3.7952	4.67179	-0.876591
1561639_at		-	-1.8098	-1.2815	-2.37144	-2.47269	-2.42207	-1.54565	-0.876417
228731_at	GUCY1A2	GUCY1A2	-2.21812	-1.59547	-2.75402	-2.81152	-2.78277	-1.90679	-0.875976
204365_s_at	REEP1	REEP1	-1.23686	-0.526975	-1.5925	-1.92319	-1.75784	-0.881917	-0.875924
220770_s_at	ZBED8	C5orf54	-0.629993	1.13105	-0.488407	-0.762098	-0.625252	0.250528	-0.87578
212231_at	FBXO21	FBXO21	2.49326	3.36118	2.07031	2.03283	2.05157	2.92722	-0.875651
1560021_at		-	-1.34296	-1.39782	-2.3346	-2.15694	-2.24577	-1.37039	-0.875377
235938_at	ARMC9	ARMC9	0.354386	0.598083	-0.553	-0.245088	-0.399044	0.476234	-0.875278
225354_s_at	SH3BGRL2	SH3BGRL2	-0.25789	-0.261492	-1.23091	-1.03779	-1.13435	-0.259691	-0.874655
209310_s_at	CASP4	CASP4	3.09286	3.66923	2.40465	2.60885	2.50675	3.38105	-0.874296
237712_at	LOC100507562	LOC100507562	-1.17137	-1.79493	-2.48001	-2.23302	-2.35651	-1.48315	-0.873362
240436_at	MIPEPP3	MIPEPP3	-0.489683	-0.231217	-1.11833	-1.3485	-1.23342	-0.36045	-0.872969
223019_at	FAM129B	FAM129B	0.7713	1.03405	0.187333	-0.1279	0.0297168	0.902674	-0.872957
205950_s_at	CA1	CA1	0.182007	-0.676754	-1.04511	-1.19501	-1.12006	-0.247373	-0.872689
37547_at	BBS9	BBS9	-2.18199	-1.04809	-2.55603	-2.41862	-2.48733	-1.61504	-0.872289
217122_s_at		SLC35E2 /// SLC35E2B	5.08409	5.85318	4.64013	4.55277	4.59645	5.46863	-0.872184
234744_x_at	KIF20B	-	-1.23686	-1.35881	-1.83177	-2.5082	-2.16998	-1.29783	-0.872152
210650_s_at	PCLO	PCLO	-1.8098	-1.35881	-2.3346	-2.57816	-2.45638	-1.5843	-0.872074
233196_at		-	-0.489683	-0.00875302	-1.34626	-0.896314	-1.12129	-0.249218	-0.87207
228177_at	CREBBP	CREBBP	2.17689	2.80668	1.66064	1.57899	1.61981	2.49178	-0.871971
225595_at	CREBZF	CREBZF	1.40596	2.17817	0.98076	0.859978	0.920369	1.79206	-0.871695
236059_at		LOC100130428	-0.433762	0.166161	-1.0091	-1.00177	-1.00544	-0.1338	-0.871636
215242_at	PIGC	LOC100505991 /// PIGC	-0.540132	-0.183992	-1.11833	-1.3485	-1.23342	-0.362062	-0.871357
236000_s_at		-	1.68486	1.41344	0.908563	0.450772	0.679668	1.54915	-0.86948
225815_at	CPLX2	CPLX2	-0.540132	-0.740035	-1.47347	-1.54539	-1.50943	-0.640084	-0.869345
226873_at	MINDY2	FAM63B	1.40596	2.27898	1.07661	0.871335	0.973974	1.84247	-0.868495
232794_at		LOC153682	-0.856515	0.166161	-1.23091	-1.19501	-1.21296	-0.345177	-0.867783
224171_at	LSM14B	LSM14B	-0.0999784	-0.470365	-1.23091	-1.0742	-1.15255	-0.285171	-0.867383
221718_s_at	AKAP13	AKAP13	-0.413171	0.556776	-1.04511	-0.545676	-0.795393	0.0718025	-0.867195
235109_at	ZBED3	ZBED3	1.9882	3.18545	1.6042	1.83533	1.71976	2.58683	-0.867064
1569987_at	DLEU7-AS1	DLEU7-AS1	-1.17137	-1.04809	-2.40797	-1.54539	-1.97668	-1.10973	-0.866947
235532_at		-	1.99604	2.84006	1.7582	1.34447	1.55134	2.41805	-0.866712
218217_at	SCPEP1	SCPEP1	4.83759	5.27168	4.19935	4.17667	4.18801	5.05464	-0.86663
1558874_a_at		-	-1.14265	-0.183992	-1.39484	-1.66493	-1.52989	-0.663319	-0.866567
37152_at	PPARD	PPARD	1.76879	2.53305	1.44694	1.12247	1.28471	2.15092	-0.866215
1554383_a_at	TRAM2	TRAM2	0.402327	0.894575	-0.516828	0.0819008	-0.217464	0.648451	-0.865914
227172_at	TMEM116	TMEM116	0.253446	0.611593	-0.405876	-0.460062	-0.432969	0.432519	-0.865488
204447_at	LZTS3	PROSAPIP1	-0.433762	0.259219	-0.93835	-0.966183	-0.952267	-0.0872717	-0.864995
227834_at	TXLNB	TXLNB	-1.65938	-0.286149	-1.71217	-1.96262	-1.83739	-0.972767	-0.864627
229643_at	ITGA6	LOC100287375	-0.489683	-1.39782	-1.83177	-1.78463	-1.8082	-0.943753	-0.864449
243092_at	PAN3-AS1	PAN3-AS1	0.78342	1.35037	0.0939894	0.311812	0.202901	1.0669	-0.863995
239891_x_at	RAB12	RAB12	2.45115	3.02496	1.79871	1.94956	1.87414	2.73805	-0.863917
231251_at	WIPF2	WIPF2	-0.692307	0.514253	-0.903638	-1.00177	-0.952706	-0.0890271	-0.863679
1569348_at	TPTEP1	MIR4500HG /// TPTEP1	0.705945	1.99573	0.614571	0.360978	0.487775	1.35084	-0.863063
1559589_a_at		-	-1.03224	-1.08451	-2.29744	-1.54539	-1.92141	-1.05837	-0.863038
237835_at		-	0.00709274	-0.708152	-0.553	-1.8738	-1.2134	-0.35053	-0.862872
221582_at	HIST3H2A	HIST3H2A	2.99724	3.60314	2.35421	2.52055	2.43738	3.30019	-0.862814
217494_s_at	PTENP1	PTENP1	-0.7894	-1.01208	-1.90208	-1.62503	-1.76355	-0.900739	-0.862812
239799_at	LINC00476	LINC00476	-1.61948	-0.261492	-1.9416	-1.66493	-1.80326	-0.940488	-0.862777
201450_s_at	TIA1	TIA1	3.09043	3.67729	2.59898	2.4437	2.52134	3.38386	-0.862514
206276_at	LY6D	LY6D	-0.353232	-1.39782	-1.55271	-1.92319	-1.73795	-0.875527	-0.862422
1438_at	EPHB3	EPHB3	-0.627232	-0.138197	-1.64576	-0.844091	-1.24493	-0.382714	-0.862212
232773_at		-	0.92143	1.25675	0.432048	0.0220567	0.227052	1.08909	-0.862035
203770_s_at	STS	STS	-0.756555	-0.976486	-1.79196	-1.66493	-1.72844	-0.86652	-0.861921
244471_x_at	PANX2	PANX2	-0.333649	-1.39782	-2.22223	-1.23295	-1.72759	-0.865736	-0.861855
217193_x_at		-	-0.433762	-0.87236	-1.8715	-1.1574	-1.51445	-0.653061	-0.861392
241899_at	MIR3936HG	LOC553103	0.964648	0.677308	0.291931	-0.371928	-0.0399984	0.820978	-0.860976
239247_at	CD99P1	-	-0.215371	0.44047	-0.0690779	-1.42674	-0.74791	0.112549	-0.86046
244400_at	VPS33A	VPS33A	-0.461494	-0.838568	-1.67225	-1.3485	-1.51038	-0.650031	-0.860346
219313_at	GRAMD1C	GRAMD1C	-2.10343	-1.47645	-2.72105	-2.57816	-2.6496	-1.78994	-0.859664
1567457_at	RAC1	RAC1	-1.14265	-1.24325	-1.8715	-2.23302	-2.05226	-1.19295	-0.85931
202869_at	OAS1	OAS1	-0.96064	0.011754	-1.43407	-1.23295	-1.33351	-0.474443	-0.859066
227663_at		-	2.68716	2.94784	1.7582	2.15866	1.95843	2.8175	-0.859065
213016_at	BBX	BBX	2.26597	2.98594	1.74598	1.78817	1.76708	2.62595	-0.858877
227709_at	TPT1-AS1	TPT1-AS1	-0.0999784	0.727807	-0.737057	-0.352238	-0.544647	0.313914	-0.858561
202438_x_at	IDS	IDS	-0.629993	0.184355	-1.23091	-0.931026	-1.08097	-0.222819	-0.858147
213873_at		ST3GAL6	-1.23686	-0.7724	-2.02018	-1.70485	-1.86252	-1.00463	-0.857885
215058_at	DENND5B	DENND5B	-1.38198	0.166161	-1.34626	-1.58517	-1.46572	-0.607908	-0.857808
225344_at	NCOA7	NCOA7	3.21422	3.98492	2.73353	2.75012	2.74183	3.59957	-0.857744
208476_s_at	FRMD4A	FRMD4A	-0.489683	-0.336665	-1.34626	-1.19501	-1.27064	-0.413174	-0.857463
219885_at	SLFN12	SLFN12	0.693154	1.19527	-0.0907997	0.265224	0.0872121	0.94421	-0.856997
244607_at		-	-0.433762	-0.442745	-1.55271	-1.03779	-1.29525	-0.438254	-0.856995
243659_at		-	-1.03224	-1.04809	-1.75208	-2.04097	-1.89653	-1.04017	-0.856359
215632_at	NEUROG2	NEUROG2	-1.99634	-0.941329	-2.68771	-1.96262	-2.32516	-1.46884	-0.856327
1561899_at	CLECL1	CLECL1	-1.77909	-1.20532	-2.25998	-2.43683	-2.34841	-1.4922	-0.856204
224875_at	C5orf24	C5orf24	1.08948	1.09303	0.205301	0.265224	0.235262	1.09125	-0.855992
232054_at		PCDH20	-1.77909	0.514253	-1.23091	-1.74476	-1.48783	-0.632418	-0.855413
210944_s_at	CAPN3	CAPN3	0.78342	1.14969	0.373656	-0.15062	0.111518	0.966555	-0.855037
240237_at		-	-0.822722	0.202322	-1.43407	-0.896314	-1.16519	-0.3102	-0.854991
210579_s_at	TRIM10	TRIM10	-0.996232	-1.79493	-2.14592	-2.35513	-2.25052	-1.39558	-0.85494
236962_at		-	0.0275998	0.0910108	-0.553	-1.03779	-0.795393	0.0593053	-0.854698
231851_at	RAVER2	RAVER2	2.99333	3.62246	2.66783	2.23866	2.45324	3.30789	-0.854649
208438_s_at	FGR	FGR	0.218168	0.409867	-0.835589	-0.245088	-0.540339	0.314017	-0.854356
207044_at	THRB	THRB	-0.386232	-1.24325	-1.75208	-1.58517	-1.66863	-0.814743	-0.853883
1552303_a_at	TMEM106A	TMEM106A	-0.282739	-0.207421	-1.5925	-0.605104	-1.0988	-0.24508	-0.853719
1557626_at		-	-0.96064	-0.470365	-1.47347	-1.66493	-1.5692	-0.715502	-0.853696
224990_at	SMIM14	C4orf34	1.23998	2.23165	0.773566	0.99069	0.882128	1.73581	-0.853686
212779_at	KIAA1109	KIAA1109	3.73313	4.60501	3.16623	3.46487	3.31555	4.16907	-0.853515
211874_s_at	KAT6B	KAT6B	1.12801	2.32584	1.08634	0.661683	0.874012	1.72692	-0.852912
242171_at		-	-0.489683	-0.231217	-1.15551	-1.2712	-1.21335	-0.36045	-0.852904
1566424_at		-	-1.19885	-1.55569	-2.0592	-2.40064	-2.22992	-1.37727	-0.852651
208527_x_at	HIST1H2BE	HIST1H2BC /// HIST1H2BE /// HIST1H2BF /// HIST1H2BG /// HIST1H2BI	2.98745	3.7204	2.53736	2.46541	2.50139	3.35393	-0.852539
215936_s_at	WASHC4	KIAA1033	1.59316	1.91085	0.962386	0.836993	0.89969	1.75201	-0.852319
243918_at		-	-1.31375	-0.7724	-1.67225	-2.11852	-1.89538	-1.04308	-0.852307
218667_at	PJA1	PJA1	2.917	3.70394	2.473	2.4437	2.45835	3.31047	-0.85212
205646_s_at	PAX6	PAX6	0.0874439	0.570677	-0.612428	-0.432442	-0.522435	0.32906	-0.851495
216191_s_at		TRDV3	0.39049	0.611593	-0.405876	-0.294603	-0.350239	0.501041	-0.85128
219736_at	TRIM36	TRIM36	1.81158	2.4811	1.30417	1.28627	1.29522	2.14634	-0.851121
218181_s_at	MAP4K4	MAP4K4	2.7464	3.70394	2.45809	2.29034	2.37422	3.22517	-0.850956
203242_s_at	PDLIM5	PDLIM5	1.12801	1.95921	0.875278	0.510097	0.692688	1.54361	-0.850921
230702_at		-	0.0874439	-0.470365	-1.0091	-1.0742	-1.04165	-0.19146	-0.850191
201360_at	CST3	CST3	2.61185	3.79038	2.31647	2.38549	2.35098	3.20111	-0.850133
230748_at	SLC16A6	SLC16A6	1.4617	1.55127	0.951781	0.360978	0.65638	1.50648	-0.850102
215092_s_at	NFAT5	NFAT5	-0.215371	-0.362541	-1.04511	-1.23295	-1.13903	-0.288956	-0.850075
1555048_a_at	TSPEAR	TSPEAR	-1.4212	-1.79493	-2.40797	-2.5082	-2.45808	-1.60807	-0.850014
226580_at	BRMS1L	BRMS1L	1.86958	2.61709	1.26402	1.52428	1.39415	2.24333	-0.849181
1561269_at	RAPGEF5	RAPGEF5	-1.50016	-1.63533	-2.51552	-2.31822	-2.41687	-1.56774	-0.849126
237244_at	C10orf71-AS1	LOC100506769	-0.925483	-1.47645	-2.02018	-2.07985	-2.05002	-1.20097	-0.849053
1552733_at	KLHDC1	KLHDC1	-1.57963	-0.708152	-1.51303	-2.47269	-1.99286	-1.14389	-0.848968
219455_at	CFAP69	C7orf63	0.253446	0.556776	-0.737057	-0.15062	-0.443838	0.405111	-0.848949
230604_at		-	0.865521	1.42878	-0.0907997	0.687611	0.298405	1.14715	-0.848746
214850_at	SMA4	LOC100170939	0.452525	-0.231217	-0.204442	-1.2712	-0.737819	0.110654	-0.848473
210387_at		HIST1H2BC /// HIST1H2BE /// HIST1H2BF /// HIST1H2BG /// HIST1H2BI	-1.17137	-0.311204	-1.63235	-1.54539	-1.58887	-0.741287	-0.847582
1555994_at	DIAPH3-AS1	DIAPH3-AS1	0.486283	0.166161	-0.64286	-0.398552	-0.520706	0.326222	-0.846928
240430_at	KCMF1	KCMF1	-0.518334	0.147736	-0.869382	-1.19501	-1.0322	-0.185299	-0.846899
239421_at	DLGAP1-AS1	FLJ35776	-1.77909	-0.976486	-2.40797	-2.04097	-2.22447	-1.37779	-0.84668
242518_at	RAD51-AS1	LOC100505648	-1.50016	-0.555978	-1.5925	-2.15694	-1.87472	-1.02807	-0.846649
220326_s_at	ARHGEF40	ARHGEF40	0.842536	1.2131	0.132052	0.230372	0.181212	1.02782	-0.846606
203024_s_at	C5orf15	C5orf15	4.21558	5.1717	3.86328	3.83153	3.84741	4.69364	-0.846226
202455_at	HDAC5	HDAC5	1.95108	2.28321	1.45823	1.08394	1.27108	2.11714	-0.846062
219908_at	DKK2	DKK2	-1.8098	-0.388841	-2.14592	-1.74476	-1.94534	-1.09932	-0.846017
231460_at		LOC100507511	-1.27517	-1.79493	-2.72105	-2.04097	-2.38101	-1.53505	-0.845957
213939_s_at	RUFY3	RUFY3	1.29181	2.08197	0.91949	0.762711	0.8411	1.68689	-0.845789
221246_x_at	TNS1	TNS1	-0.692307	-0.555978	-1.90208	-1.03779	-1.46993	-0.624142	-0.845788
215345_x_at	TARP	-	-1.38198	-0.906617	-2.14592	-1.83409	-1.99	-1.1443	-0.845706
218641_at	C11orf95	C11orf95	2.87302	3.36916	2.17774	2.37356	2.27565	3.12109	-0.845438
208523_x_at		HIST1H2BC /// HIST1H2BE /// HIST1H2BF /// HIST1H2BG /// HIST1H2BI	0.321517	1.3664	0.291931	-0.294603	-0.00133595	0.843958	-0.845294
1559711_at	FAM120A	FAM120A	-1.23686	-1.67523	-2.0592	-2.54335	-2.30128	-1.45604	-0.845234
211771_s_at	POU2F2	POU2F2	-0.0999784	-0.676754	-0.802267	-1.66493	-1.2336	-0.388366	-0.845231
227961_at	CTSB	CTSB	0.0677681	0.8723	-0.204442	-0.545676	-0.375059	0.470034	-0.845093
1559102_at		-	-1.50016	-1.43705	-2.58548	-2.04097	-2.31323	-1.4686	-0.844622
227395_at	TBCEL	TBCEL	1.96711	2.58663	1.37732	1.48786	1.43259	2.27687	-0.844275
232298_at	MBNL1-AS1	LOC401093	-2.14191	-1.43705	-2.68771	-2.57816	-2.63293	-1.78948	-0.843453
1556072_at	LINC00528	LINC00528	0.144919	0.598083	-0.673775	-0.269648	-0.471711	0.371501	-0.843212
1564460_at	LINC01281	LOC286442	-1.14265	-1.12131	-1.83177	-2.11852	-1.97514	-1.13198	-0.843165
220488_s_at	BCAS3	BCAS3	0.354386	1.12164	-0.252412	0.0422794	-0.105066	0.738011	-0.843078
216511_s_at	TCF7L2	TCF7L2	1.19305	2.11198	0.488169	1.13194	0.810054	1.65252	-0.842465
243861_at	FNIP1	-	-1.38198	-1.15849	-2.1842	-2.04097	-2.11259	-1.27023	-0.842353
241471_at		LOC730236	-0.822722	0.276284	-1.19304	-1.03779	-1.11541	-0.273219	-0.842196
230132_at	PCAT19	LOC100505495	-0.0137062	-0.805246	-1.19304	-1.30972	-1.25138	-0.409476	-0.841906
239762_at	LOC286437	LOC286437	0.558586	0.129074	-0.64286	-0.352238	-0.497549	0.34383	-0.841379
1557118_a_at	INTS6-AS1	-	-0.307989	0.166161	-0.553	-1.2712	-0.912097	-0.0709138	-0.841184
1565863_at		-	-1.95707	-0.941329	-2.10738	-2.47269	-2.29004	-1.4492	-0.840833
226444_at		-	2.75258	3.43571	2.3441	2.16329	2.2537	3.09414	-0.840447
228130_at	ZSCAN30	ZSCAN30	0.471377	1.04405	-0.460446	0.295045	-0.0827006	0.757712	-0.840413
209170_s_at	GPM6B	GPM6B	-2.14191	-0.286149	-2.14592	-1.96262	-2.05427	-1.21403	-0.840237
223886_s_at	RNF146	RNF146	3.31263	3.96022	2.75428	2.83811	2.7962	3.63642	-0.840226
228040_at	GLIDR	MGC21881	2.5792	3.09336	2.05553	1.93745	1.99649	2.83628	-0.839784
212778_at	PACS2	PACS2	0.558586	1.8594	0.443448	0.295045	0.369246	1.209	-0.839749
213734_at	RFC5	RFC5	2.68069	3.35266	2.20814	2.14586	2.177	3.01668	-0.83968
219438_at	NKAIN1	NKAIN1	-0.0999784	0.259219	-0.553	-0.966183	-0.759592	0.0796203	-0.839212
224514_x_at	IL17RC	IL17RC	0.338045	-0.0937783	-1.08153	-0.352238	-0.716883	0.122133	-0.839016
227298_at	TRAM2-AS1	FLJ37798	0.270767	1.42113	0.0549009	-0.0403477	0.0072766	0.845949	-0.838672
200919_at	PHC2	PHC2	4.9335	5.44747	4.34602	4.35789	4.35195	5.19049	-0.838535
240491_at		-	-0.724189	-1.20532	-1.98098	-1.62503	-1.803	-0.964753	-0.83825
1560841_at	LOC389247	LOC389247	-0.0779326	-0.442745	-1.23091	-0.966183	-1.09854	-0.260339	-0.838206
223069_s_at	EML4	EML4	0.718624	1.4794	0.291931	0.230372	0.261151	1.09901	-0.83786
232865_at	AFF4	AFF4	0.253446	1.22194	-0.0265733	-0.173689	-0.100131	0.737691	-0.837822
236340_at		C7orf13 /// LOC100506380	-0.461494	-1.12131	-1.55271	-1.70485	-1.62878	-0.791404	-0.837375
228765_at	GTF2IRD2	GTF2IRD2	2.71353	3.00142	2.08009	1.96024	2.02016	2.85747	-0.837311
203243_s_at	PDLIM5	PDLIM5	3.24686	3.50385	2.70698	2.36956	2.53827	3.37536	-0.837088
201908_at	DVL3	DVL3	2.7891	3.18996	2.10423	2.20091	2.15257	2.98953	-0.836962
229300_at	RAB3C	RAB3C	0.304798	0.727807	-0.181013	-0.460062	-0.320538	0.516302	-0.83684
226469_s_at	GGT7	GGT7	-1.23686	0.166161	-1.43407	-1.30972	-1.37189	-0.535349	-0.836545
229425_at		-	0.888146	1.26745	0.72768	-0.245088	0.241296	1.0778	-0.836503
1554266_at		-	-1.31375	-0.470365	-1.75208	-1.70485	-1.72846	-0.892059	-0.836404
242886_at		-	-1.14265	-0.442745	-1.47347	-1.78463	-1.62905	-0.792695	-0.836356
212907_at	SLC30A1	SLC30A1	5.14333	5.88299	4.72179	4.63189	4.67684	5.51316	-0.83632
216456_at		-	-1.6993	-1.43705	-2.40797	-2.40064	-2.4043	-1.56817	-0.83613
217322_x_at		-	2.60503	2.03261	1.30417	1.66144	1.48281	2.31882	-0.836015
230036_at	SAMD9L	SAMD9L	-0.59956	-0.0720565	-1.26908	-1.0742	-1.17164	-0.335809	-0.835833
1552980_at	HAS3	HAS3	-0.333649	-0.498439	-1.67225	-0.828265	-1.25026	-0.416044	-0.834214
208729_x_at	HLA-B	HLA-B	2.87656	3.5436	2.34004	2.41198	2.37601	3.21008	-0.834068
221710_x_at	EVA1B	FAM176B	0.370544	1.12164	-0.276972	0.101313	-0.0878292	0.74609	-0.83392
227492_at	OCLN	LOC647859 /// OCLN	0.106857	1.7537	0.150715	0.0422794	0.0964971	0.93028	-0.833783
212419_at	ZCCHC24	ZCCHC24	1.86958	2.20961	1.19824	1.21451	1.20638	2.03959	-0.833213
241906_at		-	0.654085	0.556776	-0.135224	-0.319962	-0.227593	0.605431	-0.833023
211135_x_at	LILRB3	LILRA6 /// LILRB3	0.640823	-0.0720565	-0.802267	-0.294603	-0.548435	0.284383	-0.832818
228485_s_at	SLC44A1	SLC44A1	0.899326	1.92174	0.794491	0.360978	0.577734	1.41053	-0.832798
220475_at	SLC28A3	SLC28A3	-1.19885	-1.2815	-2.22223	-1.92319	-2.07271	-1.24017	-0.832535
206097_at	SLC22A18AS	SLC22A18AS	0.39049	0.485191	-0.705174	-0.0834756	-0.394325	0.43784	-0.832165
226191_at	GSK3B	GSK3B	4.16552	4.95722	3.65434	3.8042	3.72927	4.56137	-0.832098
205775_at	FAM50B	FAM50B	0.680248	0.409867	-0.353058	-0.220914	-0.286986	0.545057	-0.832044
242685_at	GTPBP8	GTPBP8	-0.96064	0.29315	-1.43407	-0.896314	-1.16519	-0.333745	-0.831445
228573_at	ANTXR2	ANTXR2	2.96867	3.58998	2.51052	2.38549	2.448	3.27932	-0.831319
1554964_x_at		-	-1.84956	-1.2815	-2.14592	-2.64667	-2.39629	-1.56553	-0.830768
212481_s_at	TPM4	TPM4	3.19109	3.37115	2.52042	2.38152	2.45097	3.28112	-0.830148
223249_at	CLDN12	CLDN12	2.4107	3.55937	2.20814	2.10194	2.15504	2.98504	-0.829995
236123_at		ST7L	-1.77909	-0.976486	-2.0592	-2.35513	-2.20717	-1.37779	-0.829378
238774_at		-	3.21422	3.86207	2.86863	2.54911	2.70887	3.53815	-0.829273
236105_at	ZBTB10	ZBTB10	-2.21812	-1.2815	-2.72105	-2.43683	-2.57894	-1.74981	-0.829134
209795_at	CD69	CD69	3.66024	3.63945	2.87987	2.7616	2.82073	3.64985	-0.829111
242984_at	MKLN1	MKLN1	-0.307989	-0.585454	-0.432938	-2.11852	-1.27573	-0.446721	-0.829005
232910_at	BBIP1	BBIP1	-1.06866	-0.336665	-1.79196	-1.2712	-1.53158	-0.702663	-0.828913
213359_at	HNRNPD	HNRNPD	4.11156	4.35752	3.27286	3.53862	3.40574	4.23454	-0.828801
240265_at	TRAF3IP3	TRAF3IP3	-1.14265	-0.0295519	-1.67225	-1.1574	-1.41483	-0.586099	-0.828728
1570414_x_at	KLF3-AS1	FLJ13197	-0.307989	-0.585454	-1.51303	-1.03779	-1.27541	-0.446721	-0.828686
226004_at	CABLES2	CABLES2	1.50076	2.14022	0.962386	1.0216	0.991992	1.82049	-0.8285
226558_at		LOC389834 /// MAFIP /// TEKT4P2	0.600291	0.81506	-0.157944	-0.0834756	-0.12071	0.707675	-0.828385
242188_at		-	-0.386232	-0.585454	-1.39484	-1.23295	-1.3139	-0.485843	-0.828055
232885_at	BBIP1	BBIP1	-1.88921	-2.15776	-3.05583	-2.64667	-2.85125	-2.02348	-0.827769
1569041_at		-	-1.34296	-0.498439	-1.75208	-1.74476	-1.74842	-0.9207	-0.827718
235046_at	INPP4B	INPP4B	-0.215371	0.425249	-0.869382	-0.575151	-0.722266	0.104939	-0.827205
241854_at	DNASE1	DNASE1	-0.660908	-0.555978	-0.869382	-2.00189	-1.43563	-0.608443	-0.82719
242059_at		-	-1.38198	-0.470365	-1.63235	-1.8738	-1.75308	-0.926171	-0.826907
228216_at	ZBTB37	-	1.17477	1.77187	0.74006	0.553043	0.646552	1.47332	-0.826765
35776_at	ITSN1	ITSN1	2.10568	2.78858	1.61684	1.625	1.62092	2.44713	-0.826209
233539_at	NAPEPLD	NAPEPLD	0.78342	0.220069	-0.276972	-0.371928	-0.32445	0.501744	-0.826194
226764_at	ZNF827	ZNF827	1.73096	2.48936	1.55775	1.01137	1.28456	2.11016	-0.825601
226235_at	LINC00667	LOC339290	0.144919	0.44047	-0.460446	-0.605104	-0.532775	0.292695	-0.825469
244614_at	TFG	TFG	-1.57963	-1.55569	-2.51552	-2.27064	-2.39308	-1.56766	-0.82542
226597_at	REEP6	REEP6	-0.25789	0.276284	-0.769422	-0.862058	-0.81574	0.00919694	-0.824937
216017_s_at	NAB2	NAB2	1.11847	1.7476	0.517231	0.700402	0.608817	1.43304	-0.824219
225246_at	STIM2	STIM2	2.1123	2.84579	1.616	1.69378	1.65489	2.47904	-0.824154
230450_at	SEPT7-AS1	-	-0.890771	-0.838568	-1.71217	-1.66493	-1.68855	-0.864669	-0.823879
222117_s_at	ADCK2	ADCK2	-0.59956	-0.7724	-1.98098	-1.03779	-1.50938	-0.68598	-0.823402
244387_at		-	-0.756555	-2.19599	-2.02018	-2.57816	-2.29917	-1.47627	-0.822898
226413_at	LINC00938	LOC400027	2.87302	3.6534	2.50327	2.37755	2.44041	3.26321	-0.8228
235581_at		-	-0.0999784	0.826691	-0.252412	-0.666451	-0.459432	0.363356	-0.822788
205924_at	RAB3B	RAB3B	-1.03224	-1.43705	-1.71217	-2.40064	-2.05641	-1.23464	-0.821761
231195_at	KLRG2	KLRG2	-0.629993	-1.55569	-1.67225	-2.15694	-1.9146	-1.09284	-0.821754
232935_at		-	-1.73921	-0.415573	-2.37144	-1.42674	-1.89909	-1.07739	-0.8217
203810_at	DNAJB4	DNAJB4	0.876878	2.21846	0.886459	0.567079	0.726769	1.54767	-0.820901
235360_at	PLEKHM3	PLEKHM3	0.218168	1.33417	-0.00577444	-0.0834756	-0.044625	0.776167	-0.820792
1558301_a_at	EFCAB5	EFCAB5	-2.25581	-1.43705	-2.68771	-2.64667	-2.66719	-1.84643	-0.820764
222295_x_at		-	-1.10547	-0.555978	-2.10738	-1.19501	-1.6512	-0.830723	-0.820475
220871_at		-	-1.06866	-0.708152	-1.79196	-1.62503	-1.70849	-0.888407	-0.820085
1556161_a_at	LOC105379178	LOC100506102	-2.03543	-1.51601	-2.44416	-2.74669	-2.59543	-1.77572	-0.81971
233914_s_at	SBF2	SBF2	0.0677681	0.948802	-0.0476719	-0.575151	-0.311412	0.508285	-0.819697
229999_at		RBMX /// SNORD61	-0.282739	-0.231217	-0.488407	-1.66493	-1.07667	-0.256978	-0.819689
200747_s_at	NUMA1	NUMA1	3.10317	3.60652	2.58361	2.48772	2.53566	3.35485	-0.819183
1570347_at	MLX	MLX	0.975253	0.0715981	-0.869382	0.27808	-0.295651	0.523426	-0.819077
210621_s_at	RASA1	RASA1	3.05649	3.40645	2.42588	2.40027	2.41307	3.23147	-0.818401
223217_s_at	NFKBIZ	NFKBIZ	-0.168146	0.259219	-0.432938	-1.11101	-0.771974	0.0455364	-0.817511
228537_at	GLI2	GLI2	-0.25789	-0.115824	-0.737057	-1.2712	-1.00413	-0.186857	-0.817269
231022_at	OCLN	OCLN	-0.0779326	0.727807	-0.379252	-0.605104	-0.492178	0.324937	-0.817115
209212_s_at	KLF5	KLF5	0.718624	1.95392	0.614571	0.42403	0.519301	1.33627	-0.816969
229274_at	GNAS	GNAS	0.544413	0.948802	-0.405876	0.265224	-0.0703259	0.746608	-0.816933
215211_at	RRN3P1	RRN3P1	0.78342	1.02398	0.0349553	0.139376	0.0871658	0.9037	-0.816534
1553847_a_at	SPERT	SPERT	-1.14265	-1.75506	-2.25998	-2.27064	-2.26531	-1.44885	-0.816456
244013_at		-	-1.23686	-0.805246	-1.67225	-2.00189	-1.83707	-1.02105	-0.816015
225813_at	RC3H2	RC3H2	3.23533	4.06474	2.76037	2.90802	2.83419	3.65004	-0.815843
240350_at		-	-0.569608	-0.976486	-1.5925	-1.58517	-1.58883	-0.773047	-0.815786
240370_at		-	-1.57963	-0.976486	-2.10738	-2.07985	-2.09362	-1.27806	-0.81556
226026_at	DIRC2	DIRC2	0.144919	1.16809	-0.276972	-0.0403477	-0.15866	0.656506	-0.815166
227351_at		C16orf52	1.21111	1.87209	0.559755	0.893783	0.726769	1.5416	-0.814831
206297_at	CTRC	CTRC	-0.925483	-0.585454	-1.79196	-1.3485	-1.57023	-0.755468	-0.814762
206866_at	CDH4	CDH4	-1.4212	-1.20532	-2.55068	-1.70485	-2.12776	-1.31326	-0.814505
237254_at	SLC5A11	SLC5A11	-0.692307	-0.976486	-1.55271	-1.74476	-1.64873	-0.834396	-0.814337
1558678_s_at	MALAT1	LOC100507645 /// MALAT1	6.60992	6.70778	5.74988	5.93925	5.84456	6.65885	-0.814284
242123_at	PAQR7	PAQR7	-1.38198	-0.740035	-1.39484	-2.35513	-1.87499	-1.06101	-0.813981
240383_at	UBE2D3	UBE2D3	0.734317	1.25675	0.341519	0.0220567	0.181788	0.995531	-0.813744
230679_at	DCAF10	DCAF10	-0.540132	0.0715981	-0.93835	-1.1574	-1.04788	-0.234267	-0.813609
209573_s_at	LDLRAD4	C18orf1	0.734317	0.528567	-0.0690779	-0.294603	-0.18184	0.631442	-0.813283
226745_at	CYP4V2	CYP4V2	-0.145076	0.927355	-0.327286	-0.516672	-0.421979	0.391139	-0.813119
239325_at	DNAJC27-AS1	DNAJC27-AS1	-1.19885	-1.51601	-2.14592	-2.19511	-2.17051	-1.35743	-0.813086
238468_at	TNRC6B	TNRC6B	2.95634	3.51558	2.34714	2.49966	2.4234	3.23596	-0.812558
214057_at	MCL1	MCL1	1.55656	1.7898	0.91949	0.801815	0.860652	1.67318	-0.812528
213338_at	TMEM158	TMEM158	3.76709	3.84394	3.12906	2.85823	2.99365	3.80552	-0.81187
212498_at	MARCH6	-	4.6043	5.44051	4.23094	4.1926	4.21177	5.0224	-0.810634
235291_s_at	FLJ32255	FLJ32255	0.182007	0.309821	-0.612428	-0.516672	-0.56455	0.245914	-0.810464
238727_at	LOC440934	-	-0.386232	-0.0720565	-0.769422	-1.30972	-1.03957	-0.229144	-0.810427
226394_at	MARCH5	05.03.15	2.3751	2.9257	1.77635	1.90467	1.84051	2.6504	-0.809893
229603_at	BBS12	BBS12	-0.0137062	0.220069	-0.516828	-0.896314	-0.706571	0.103181	-0.809752
1557615_a_at		SLIT1	-0.925483	-0.87236	-1.83177	-1.58517	-1.70847	-0.898922	-0.80955
209737_at	MAGI2	MAGI2	-2.10343	-0.740035	-2.10738	-2.35513	-2.23126	-1.42173	-0.809525
210986_s_at	TPM1	TPM1	0.705945	2.12146	0.72768	0.48074	0.60421	1.4137	-0.809492
226166_x_at	STK36	STK36	1.486	1.98539	1.03953	0.813637	0.926585	1.7357	-0.809112
229656_s_at	EML6	EML6	-0.233434	1.09303	-0.405876	-0.352238	-0.379057	0.429797	-0.808854
236528_at		-	0.586523	1.63964	0.488169	0.12047	0.30432	1.11308	-0.808762
214531_s_at	SNX1	SNX1	3.82613	4.83477	3.57536	3.46815	3.52175	4.33045	-0.808696
225957_at	CREBRF	CREBRF	-0.386232	0.894575	-0.379252	-0.729732	-0.554492	0.254172	-0.808664
204013_s_at	LCMT2	LCMT2	-1.17137	-1.55569	-1.8715	-2.47269	-2.1721	-1.36353	-0.808566
1560457_x_at	PLIN5	PLIN5	-0.890771	-1.79493	-2.10738	-2.19511	-2.15125	-1.34285	-0.808394
230954_at	NOL4L	C20orf112	-0.307989	0.184355	-1.30754	-0.432442	-0.86999	-0.0618171	-0.808173
224719_s_at	C12orf57	C12orf57	5.40874	6.15188	4.91945	5.0249	4.97217	5.78031	-0.808139
240245_at		-	-1.77909	-1.01208	-2.44416	-1.96262	-2.20339	-1.39558	-0.807805
238540_at	LOC401320	LOC401320	0.402327	0.690099	-0.228239	-0.294603	-0.261421	0.546213	-0.807634
226208_at	ZSWIM6	ZSWIM6	1.88231	3.00654	1.48606	1.78817	1.63712	2.44443	-0.80731
244365_at		-	-0.660908	-0.906617	-1.8715	-1.30972	-1.59061	-0.783762	-0.80685
221704_s_at	VPS37B	VPS37B	1.62887	2.53704	1.25757	1.29473	1.27615	2.08295	-0.806805
227197_at	ARHGEF26	ARHGEF26	0.693154	1.3664	0.488169	-0.0403477	0.223911	1.02978	-0.805865
205511_at	GABPB1-IT1	FLJ10038	-0.0562108	0.570677	-0.802267	-0.294603	-0.548435	0.257233	-0.805668
243839_s_at		-	-1.77909	-1.63533	-2.48001	-2.54335	-2.51168	-1.70721	-0.804475
243513_at		-	-0.333649	-0.415573	-1.0091	-1.3485	-1.1788	-0.374611	-0.804191
226363_at	ABCC5	ABCC5	1.16554	1.71668	0.573655	0.700402	0.637029	1.44111	-0.804077
228833_s_at	LINC00938	-	-1.03224	-1.08451	-2.0592	-1.66493	-1.86206	-1.05837	-0.803689
235606_at	DUBR	LOC344595	-0.191575	0.556776	-0.869382	-0.371928	-0.620655	0.182601	-0.803256
205972_at	SLC38A3	SLC38A3	0.321517	-0.740035	-1.5925	-0.432442	-1.01247	-0.209259	-0.80321
221567_at	NOL3	NOL3	0.433424	1.22194	0.223047	-0.173689	0.0246791	0.82768	-0.803001
209716_at	CSF1	CSF1	-0.307989	-0.183992	-0.432938	-1.66493	-1.04893	-0.24599	-0.802942
227321_at	GATS	GATS	-1.6993	-0.311204	-1.8715	-1.74476	-1.80813	-1.00525	-0.802877
201300_s_at	PRNP	PRNP	4.94231	5.31465	4.40065	4.25082	4.32574	5.12848	-0.802745
239236_at		-	0.00709274	1.01384	-0.432938	-0.15062	-0.291779	0.510467	-0.802245
236321_at	FAM200B	FAM200B	0.953965	2.02126	0.875278	0.495493	0.685386	1.48761	-0.802227
204131_s_at	FOXO3	FOXO3	2.4146	3.23156	2.03055	2.01118	2.02086	2.82308	-0.802219
1557049_at	BTBD19	BTBD19	-1.34296	-0.231217	-1.47347	-1.70485	-1.58916	-0.787089	-0.802069
201063_at	RCN1	RCN1	2.7702	3.60778	2.42971	2.34431	2.38701	3.18899	-0.801978
206320_s_at	SMAD9	SMAD9	-0.7894	-0.231217	-1.11833	-1.5057	-1.31202	-0.510309	-0.80171
235658_at		-	-1.8098	-1.67523	-2.68771	-2.40064	-2.54417	-1.74251	-0.80166
240733_at		-	-1.03224	-1.15849	-1.79196	-2.00189	-1.89692	-1.09537	-0.801553
211884_s_at	CIITA	CIITA	-1.10547	-0.976486	-2.29744	-1.38752	-1.84248	-1.04098	-0.801502
217235_x_at		IGLL5	0.218168	-1.12131	-1.39484	-1.11101	-1.25293	-0.451573	-0.801355
216240_at		MIR1204	0.370544	-1.04809	-1.79196	-0.488136	-1.14005	-0.338773	-0.801274
225906_at	CASTOR2	-	1.38224	2.69133	1.32075	1.1507	1.23573	2.03679	-0.801061
37201_at	ITIH4	ITIH4	-0.959774	-0.869653	-1.77073	-1.66006	-1.71539	-0.914714	-0.80068
208073_x_at		TTC3 /// TTC3P1	5.00001	5.55763	4.57122	4.38513	4.47818	5.27882	-0.800645
239535_at		-	0.0677681	-0.0720565	-0.93835	-0.666451	-0.802401	-0.00214421	-0.800256
225031_at	CHD6	CHD6	2.21094	2.65509	1.6042	1.66144	1.63282	2.43302	-0.800202
205463_s_at	PDGFA	PDGFA	0.218168	0.65138	-0.460446	-0.269648	-0.365047	0.434774	-0.799821
1558906_a_at	OSER1-AS1	LOC100505783	-1.61948	-0.645839	-1.9416	-1.92319	-1.93239	-1.13266	-0.799734
1556808_at	RAP2A	-	-0.333649	0.29315	-1.39484	-0.245088	-0.819966	-0.0202493	-0.799717
213100_at	UNC5B	UNC5B	-0.307989	-0.261492	-0.973508	-1.19501	-1.08426	-0.28474	-0.79952
226675_s_at	MALAT1	LOC100507645 /// MALAT1	4.87983	5.32134	4.80498	3.79845	4.30171	5.10059	-0.798874
220753_s_at	CRYL1	CRYL1	1.4617	2.13556	0.794491	1.20557	1.00003	1.79863	-0.798598
237116_at	LOC646903	LOC646903	-2.07431	-1.2815	-2.44416	-2.5082	-2.47618	-1.6779	-0.798274
1568834_s_at	CCDC90B	CCDC90B	0.417959	0.702778	-0.181013	-0.294603	-0.237808	0.560369	-0.798177
205652_s_at	TTLL1	TTLL1	1.16554	2.15414	0.829669	0.893783	0.861726	1.65984	-0.798111
200677_at	PTTG1IP	PTTG1IP	5.456	6.0574	5.02518	4.89243	4.95881	5.7567	-0.797894
1559697_a_at		-	-2.14191	-1.91411	-2.9051	-2.74669	-2.8259	-2.02801	-0.797889
217604_at		-	0.932357	1.60122	0.818038	0.12047	0.469254	1.26679	-0.797533
239222_at	SPACA9	C9orf9	-1.50016	-1.35881	-2.61992	-1.83409	-2.227	-1.42948	-0.797521
206990_at	TNR	TNR	-1.77909	-1.63533	-2.654	-2.35513	-2.50456	-1.70721	-0.797354
230509_at	SNX22	SNX22	0.544413	0.727807	-0.516828	0.194658	-0.161085	0.63611	-0.797195
1561139_at		-	-0.307989	-2.08055	-2.02018	-1.96262	-1.9914	-1.19427	-0.79713
208060_at	PAX7	PAX7	-0.191575	-0.261492	-0.737057	-1.30972	-1.02339	-0.226533	-0.796855
204882_at	ARHGAP25	ARHGAP25	1.82923	2.14022	0.991155	1.38465	1.1879	1.98472	-0.796823
232548_at	GALNT16	GALNTL1	0.0677681	1.10263	0.0939894	-0.516672	-0.211341	0.585198	-0.796539
243634_at	SMIM14	-	-0.96064	-1.01208	-2.0592	-1.5057	-1.78245	-0.986359	-0.796094
208546_x_at	HIST1H2BH	HIST1H2BH	1.7372	1.95921	1.27894	0.825362	1.05215	1.84821	-0.796053
234963_s_at	FA2H	FA2H	-1.31375	-0.0720565	-1.19304	-1.78463	-1.48884	-0.692905	-0.795933
242051_at		-	-1.27517	-0.470365	-1.71217	-1.62503	-1.6686	-0.872766	-0.795832
227847_at	EPM2AIP1	EPM2AIP1	2.98155	3.60314	2.46183	2.53133	2.49658	3.29234	-0.795766
232791_at		-	-2.10343	-1.39782	-2.61992	-2.47269	-2.5463	-1.75062	-0.79568
238767_at		-	-0.569608	0.326302	-0.93835	-0.896314	-0.917332	-0.121653	-0.795679
204985_s_at	TRAPPC6A	TRAPPC6A	2.33347	3.11546	1.72122	2.13648	1.92885	2.72446	-0.795615
238383_at	C6orf58	C6orf58	-1.65938	-1.20532	-2.22223	-2.23302	-2.22762	-1.43235	-0.795273
218177_at	CHMP1B	CHMP1B	2.5125	3.46577	2.01917	2.36956	2.19437	2.98914	-0.794772
202630_at	APPBP2	APPBP2	2.84943	3.97254	2.58618	2.64652	2.61635	3.41099	-0.794637
226421_at	AMMECR1	AMMECR1	3.67982	4.35011	3.1113	3.33042	3.22086	4.01496	-0.794103
218232_at	C1QA	C1QA	0.182007	0.309821	-1.11833	0.0220567	-0.548139	0.245914	-0.794053
221837_at	KLHL22	KLHL22	0.218168	1.03405	-0.0907997	-0.245088	-0.167944	0.626108	-0.794052
1554557_at	ATP11B	ATP11B	0.91042	1.41344	0.488169	0.247903	0.368036	1.16193	-0.793893
238979_at	LOC101927278	LOC100505606	-0.756555	-0.555978	-1.43407	-1.46615	-1.45011	-0.656266	-0.79384
206116_s_at	TPM1	TPM1	0.200201	1.57387	-0.0907997	0.27808	0.0936399	0.887036	-0.793396
1562772_a_at	DAND5	DAND5	-1.53984	-0.906617	-1.63235	-2.40064	-2.0165	-1.22323	-0.793265
236875_at	LOC100130705	LOC100130705	-0.96064	-1.2815	-1.63235	-2.19511	-1.91373	-1.12107	-0.792662
219543_at	PBLD	PBLD	-0.996232	-0.470365	-1.34626	-1.70485	-1.52555	-0.733298	-0.792255
213932_x_at	HLA-A	HLA-A	-0.0779326	0.8723	-0.301927	-0.488136	-0.395032	0.397184	-0.792215
203295_s_at	ATP1A2	ATP1A2	-1.88921	-1.20532	-2.40797	-2.27064	-2.3393	-1.54726	-0.79204
1567271_at	OR4C1P	OR4C1P	-1.57963	-1.51601	-2.40797	-2.27064	-2.3393	-1.54782	-0.791484
228839_s_at		LOC642361	3.10619	3.80147	2.71954	2.60545	2.6625	3.45383	-0.791337
216704_at		-	-0.822722	-1.01208	-1.83177	-1.58517	-1.70847	-0.9174	-0.791072
224995_at	SPIRE1	SPIRE1	1.91021	2.73981	1.52235	1.54571	1.53403	2.32501	-0.790986
217739_s_at	NAMPT	NAMPT	4.24312	5.0304	3.90683	3.78538	3.84611	4.63676	-0.790656
238654_at	VSIG10L	VSIG10L	-0.0779326	0.826691	-0.432938	-0.398552	-0.415745	0.374379	-0.790124
224884_at	AKAP13	AKAP13	0.746751	1.50858	0.150715	0.524555	0.337635	1.12766	-0.790028
243609_at		CYP3A7 /// CYP3A7-CYP3AP1	-0.282739	0.129074	-0.460446	-1.2712	-0.865821	-0.0768328	-0.788988
230653_at		-	1.65549	2.35123	1.13403	1.29473	1.21438	2.00336	-0.78898
224933_s_at	JMJD1C	JMJD1C	2.84655	3.15693	2.3144	2.11155	2.21298	3.00174	-0.788764
225229_at	AFF4	AFF4	2.13731	3.05679	1.86521	1.75177	1.80849	2.59705	-0.788557
205112_at	PLCE1	PLCE1	-1.19885	-1.91411	-2.68771	-2.00189	-2.3448	-1.55648	-0.788318
223677_at	ATG10	ATG10	0.144919	0.969935	0.0549009	-0.516672	-0.230886	0.557427	-0.788313
226369_at	LINC01089	LOC338799	0.92143	1.54424	0.240579	0.648542	0.44456	1.23283	-0.788274
205773_at	CPEB3	CPEB3	-1.06866	0.409867	-1.26908	-0.966183	-1.11763	-0.329397	-0.788234
232726_at		-	-0.0348047	0.0319767	-0.612428	-0.966183	-0.789306	-0.001414	-0.787892
229866_at	STK32A	STK32A	-1.38198	-0.708152	-1.39484	-2.27064	-1.83274	-1.04506	-0.787676
237032_x_at	SIPA1L1	SIPA1L1	-2.14191	-0.470365	-2.14592	-2.04097	-2.09344	-1.30614	-0.787306
242265_at	BRD8	BRD8	-0.282739	0.0910108	-0.869382	-0.896314	-0.882848	-0.0958642	-0.786984
1563015_at	LOC101928135	-	-1.84956	-1.63533	-2.48001	-2.57816	-2.52908	-1.74244	-0.786642
229726_at	GRAP	GRAP	-0.489683	-1.12131	-2.14592	-1.03779	-1.59185	-0.805498	-0.786353
230745_s_at	TOX3	TOX3	-0.7894	-1.24325	-2.02018	-1.58517	-1.80268	-1.01633	-0.786351
213474_at		KCTD7 /// RABGEF1	1.4617	2.20516	1.11514	0.980238	1.04769	1.83343	-0.785738
209205_s_at	LMO4	LMO4	4.60259	5.15182	4.07354	4.10992	4.09173	4.87721	-0.785473
213568_at	OSR2	OSR2	0.321517	1.07363	-0.405876	0.230372	-0.0877521	0.697576	-0.785328
211571_s_at	VCAN	VCAN	-1.8098	-0.7724	-2.40797	-1.74476	-2.07636	-1.2911	-0.785261
203739_at	ZNF217	ZNF217	4.00206	4.93254	3.95243	3.41288	3.68265	4.4673	-0.784646
203217_s_at	ST3GAL5	ST3GAL5	0.0677681	0.88348	-0.157944	-0.460062	-0.309003	0.475624	-0.784627
205298_s_at	BTN2A2	BTN2A2	1.67838	2.4811	1.19824	1.39255	1.2954	2.07974	-0.784344
211317_s_at	CFLAR	CFLAR	0.795438	0.938119	0.205301	-0.0403477	0.0824765	0.866779	-0.784302
200748_s_at	FTH1	FTH1	6.70582	6.92141	6.00407	6.05492	6.0295	6.81362	-0.784122
218531_at	TMEM134	TMEM134	1.39019	2.24037	0.941097	1.12247	1.03178	1.81528	-0.783499
209497_s_at	RBM4B	RBM4B	2.70399	3.17752	2.09462	2.22102	2.15782	2.94076	-0.782936
1556420_s_at	YPEL2	YPEL2	-1.10547	-0.261492	-1.0091	-1.92319	-1.46614	-0.68348	-0.782664
236215_at		-	-2.14191	-1.39782	-2.78662	-2.31822	-2.55242	-1.76987	-0.782553
1556051_a_at	BICD1	BICD1	0.287883	1.01384	-0.135224	-0.1279	-0.131562	0.650862	-0.782424
217998_at	PHLDA1	PHLDA1	2.17689	2.81546	1.62937	1.80011	1.71474	2.49618	-0.781438
37996_s_at	DMPK	DMPK	-0.440343	-0.0827125	-0.870509	-1.21493	-1.04272	-0.261528	-0.781189
201735_s_at	CLCN3	CLCN3	3.68992	4.06781	3.0542	3.14167	3.09794	3.87886	-0.780927
1552664_at	FLCN	FLCN	-0.191575	0.638239	-0.353058	-0.762098	-0.557578	0.223332	-0.78091
211473_s_at	COL4A6	COL4A6	-1.14265	-1.47645	-2.51552	-1.66493	-2.09022	-1.30955	-0.780677
1559800_a_at		LOC100507570	-1.06866	-1.35881	-1.83177	-2.15694	-1.99436	-1.21373	-0.780623
243546_at		-	-1.27517	-0.645839	-1.0091	-2.47269	-1.74089	-0.960503	-0.78039
220988_s_at	C1QTNF3	C1QTNF3	0.321517	0.779593	-0.460446	0.00154968	-0.229448	0.550555	-0.780003
209710_at	GATA2	GATA2	4.26881	3.91377	3.38353	3.23913	3.31133	4.09129	-0.779961
220691_at		-	0.182007	0.570677	-0.869382	0.0622251	-0.403578	0.376342	-0.77992
1552842_at	HS6ST3	HS6ST3 /// LOC100653112	-0.925483	-1.15849	-2.37144	-1.2712	-1.82132	-1.04199	-0.779331
230296_at		C16orf52	2.4747	3.02496	2.1902	1.75177	1.97099	2.74983	-0.778842
215111_s_at	TSC22D1	TSC22D1	2.97099	3.52676	2.42971	2.5106	2.47015	3.24887	-0.778722
1552315_at	GIMAP1	GIMAP1	-0.518334	-0.708152	-1.39484	-1.38752	-1.39118	-0.613243	-0.777939
219139_s_at	CROCCP3	CROCCP3	-1.4606	-0.7724	-1.5925	-2.19511	-1.8938	-1.1165	-0.777302
228237_at	PAPPA2	PAPPA2	-1.06866	-1.20532	-2.75402	-1.0742	-1.91411	-1.13699	-0.777123
240008_at		-	0.501036	1.02398	0.291931	-0.319962	-0.0140155	0.762508	-0.776524
235521_at	HOXA3	HOXA3	-1.17137	-0.0295519	-1.0091	-1.74476	-1.37693	-0.600461	-0.776466
228549_at	TMEM63A	-	0.91042	1.76584	0.488169	0.63528	0.561725	1.33813	-0.776404
223119_s_at	USP47	USP47	1.54414	2.26729	1.00917	1.24975	1.12946	1.90572	-0.776261
1558651_at	GVQW2	LOC100507462	-1.38198	-0.442745	-1.8715	-1.5057	-1.6886	-0.912361	-0.776243
216381_x_at	AKR7A3	AKR7A3	2.14672	2.1861	1.42794	1.35259	1.39027	2.16641	-0.776139
236211_at	RAB40B	RAB40B	-2.18015	-1.63533	-2.72105	-2.64667	-2.68386	-1.90774	-0.776123
204595_s_at	STC1	STC1	-0.191575	-0.115824	-1.19304	-0.666451	-0.929747	-0.153699	-0.776048
222321_at	AGTR2	AGTR2	-0.756555	-1.75506	-1.79196	-2.27064	-2.0313	-1.25581	-0.77549
216060_s_at	DAAM1	DAAM1	1.98296	2.85859	1.69125	1.59962	1.64543	2.42077	-0.775342
1556008_a_at		-	-1.50016	-0.526975	-1.83177	-1.74476	-1.78826	-1.01357	-0.774696
212463_at	CD59	CD59	1.75577	2.38407	1.37732	1.21451	1.29592	2.06992	-0.774004
221034_s_at	TEX13B	TEX13B	-0.660908	-1.55569	-2.0592	-1.70485	-1.88202	-1.1083	-0.773724
207347_at	ERCC6	ERCC6	-0.0562108	0.0715981	-0.802267	-0.729732	-0.766	0.00769366	-0.773694
203132_at	RB1	RB1	4.98885	5.52258	4.57306	4.39106	4.48206	5.25572	-0.773656
229393_at	L3MBTL3	L3MBTL3	1.7997	2.75739	1.32897	1.68093	1.50495	2.27854	-0.773593
229531_at		-	0.530098	0.916511	0.16914	-0.269648	-0.0502539	0.723305	-0.773559
208723_at	USP11	USP11	4.06857	4.88587	3.67866	3.72875	3.70371	4.47722	-0.773514
239264_at		-	0.304798	-0.00875302	-0.553	-0.69785	-0.625425	0.148022	-0.773447
1553258_at	FLJ30679	FLJ30679	-0.692307	-0.941329	-1.83177	-1.3485	-1.59014	-0.816818	-0.77332
232344_at		-	-0.386232	0.358709	-0.64286	-0.931026	-0.786943	-0.0137611	-0.773182
201296_s_at	WSB1	WSB1	4.80369	5.42971	4.33407	4.35359	4.34383	5.1167	-0.772865
223679_at	CTNNB1	CTNNB1	2.03204	2.71421	1.55073	1.64994	1.60034	2.37312	-0.772785
212794_s_at	WASHC4	KIAA1033	2.88502	3.22389	2.35421	2.20988	2.28204	3.05445	-0.772411
210102_at	VWA5A	VWA5A	-1.84956	-0.708152	-1.83177	-2.27064	-2.0512	-1.27885	-0.772351
220748_s_at	ZNF580	ZNF580	1.98296	2.86565	1.69761	1.60643	1.65202	2.42431	-0.772287
233181_at		-	-0.822722	-0.7724	-1.43407	-1.70485	-1.56946	-0.797561	-0.771895
213352_at	TMCC1	TMCC1	-0.518334	0.326302	-0.973508	-0.762098	-0.867803	-0.0960158	-0.771787
243251_at	LOC101929719	-	-1.34296	-1.71515	-2.44416	-2.15694	-2.30055	-1.52905	-0.771495
233269_at		-	-0.856515	-0.555978	-1.08153	-1.8738	-1.47767	-0.706246	-0.77142
228391_at	CYP4V2	CYP4V2	-0.353232	0.677308	-0.582475	-0.635536	-0.609006	0.162038	-0.771044
222381_at		-	-1.31375	-1.20532	-1.98098	-2.07985	-2.03042	-1.25953	-0.770881
244659_at	TRIP12	LOC100131015	1.78017	1.97105	1.19824	1.01137	1.10481	1.87561	-0.770804
230641_at	LOC100505938	LOC100505938	-1.99634	-0.0720565	-2.22223	-1.38752	-1.80487	-1.0342	-0.770675
237928_at		-	-1.4606	-2.23396	-2.29744	-2.93674	-2.61709	-1.84728	-0.769806
229526_at	AQP11	AQP11	-0.518334	0.358709	-0.802267	-0.896314	-0.849291	-0.0798121	-0.769479
1559776_at		-	1.44654	2.49666	1.32075	1.08394	1.20235	1.9716	-0.769251
244660_at	ELAVL1	ELAVL1	0.586523	0.959408	0.113146	-0.105521	0.00381211	0.772965	-0.769153
212452_x_at	KAT6B	KAT6B	1.71681	2.42768	1.32897	1.27776	1.30336	2.07225	-0.768882
241595_at		-	1.35001	1.35037	0.897553	0.265224	0.581389	1.35019	-0.768803
212229_s_at	FBXO21	FBXO21	2.43203	3.24517	2.00385	2.13648	2.07016	2.8386	-0.768436
215907_at		-	-0.540132	0.276284	-0.903638	-0.896314	-0.899976	-0.131924	-0.768052
222945_x_at	OLAH	OLAH	-1.27517	-0.805246	-1.8715	-1.74476	-1.80813	-1.04021	-0.767923
214696_at		MIR22 /// MIR22HG	-1.17137	-1.2815	-1.83177	-2.15694	-1.99436	-1.22643	-0.767923
223168_at	RHOU	RHOU	4.34668	5.09329	4.15381	3.75044	3.95213	4.71999	-0.76786
238988_at		-	1.96178	2.21846	1.42219	1.2234	1.3228	2.09012	-0.767327
235368_at	ADAMTS5	ADAMTS5	-2.18015	-1.01208	-2.37144	-2.35513	-2.36329	-1.59611	-0.767175
206330_s_at	SHC3	SHC3	-0.333649	1.06384	-0.228239	-0.575151	-0.401695	0.365095	-0.76679
230856_at	ARSG	-	1.05989	1.25675	0.488169	0.295045	0.391607	1.15832	-0.766712
208485_x_at	CFLAR	CFLAR	0.253446	1.12164	0.240579	-0.398552	-0.0789864	0.687541	-0.766528
202108_at	PEPD	PEPD	2.71035	2.73365	1.96878	1.94285	1.95581	2.722	-0.766189
212253_x_at	DST	DST /// LOC100652766	1.00919	1.81921	0.715193	0.58098	0.648086	1.4142	-0.766116
1555872_a_at		LOC728903 /// MGC21881	1.08948	1.63964	0.773566	0.42403	0.598798	1.36456	-0.765762
212795_at	WASHC4	KIAA1033	4.37774	5.44547	4.17562	4.1162	4.14591	4.91161	-0.765695
1566994_at		-	-0.59956	-0.183992	-1.55271	-0.762098	-1.1574	-0.391776	-0.765629
244312_at		-	0.586523	1.1404	0.2579	-0.0617538	0.098073	0.863461	-0.765388
233761_at		-	-0.629993	-0.676754	-0.835589	-2.00189	-1.41874	-0.653373	-0.765364
233401_at		-	-1.57963	-1.75506	-2.1842	-2.68038	-2.43229	-1.66734	-0.76495
234681_s_at	CHD6	CHD6	-0.353232	-0.442745	-1.39484	-0.931026	-1.16294	-0.397989	-0.764947
214695_at	UBAP2L	UBAP2L	3.14897	3.17752	2.31647	2.48032	2.3984	3.16325	-0.76485
209043_at	PAPSS1	PAPSS1	5.33847	5.91994	4.80774	4.92115	4.86444	5.62921	-0.764764
229828_at	CDC73	CDC73	2.16768	2.30416	1.47869	1.46368	1.47118	2.23592	-0.764735
229873_at	KCTD21	KCTD21	-1.17137	-0.676754	-1.5925	-1.78463	-1.68856	-0.924062	-0.764502
219815_at	GAL3ST4	GAL3ST4	0.235915	0.791512	-0.0690779	-0.432442	-0.25076	0.513713	-0.764473
231075_x_at		RAPH1	0.321517	0.980387	-0.228239	0.00154968	-0.113344	0.650952	-0.764297
213271_s_at	DOPEY1	DOPEY1	1.94435	2.29582	1.18019	1.53146	1.35582	2.12008	-0.764259
220843_s_at	DCAF13	DCAF13	-0.540132	-0.442745	-1.04511	-1.46615	-1.25563	-0.491439	-0.76419
564_at	GNA11	GNA11	2.28047	3.13693	1.94357	1.94554	1.94456	2.7087	-0.764143
213070_at	PIK3C2A	PIK3C2A	3.29713	4.18031	3.00183	2.94745	2.97464	3.73872	-0.764082
210528_at	MR1	MR1	-0.333649	-0.207421	-0.835589	-1.23295	-1.03427	-0.270535	-0.763736
239919_at	TBX5-AS1	TBX5-AS1	-1.8098	-1.39782	-2.29744	-2.43683	-2.36714	-1.60381	-0.763326
226683_at	SNX18	SNX18	2.7891	3.79705	2.45434	2.60545	2.5299	3.29307	-0.763179
230996_at		LPP	-1.34296	-0.676754	-1.67225	-1.8738	-1.77303	-1.00986	-0.76317
239313_at	LOC401320	LOC401320	-0.518334	0.0319767	-1.08153	-0.931026	-1.00628	-0.243178	-0.763098
244481_at		-	-0.433762	-0.336665	-1.43407	-0.862058	-1.14806	-0.385214	-0.762849
229240_at	ZDHHC21	ZDHHC21	1.22006	1.50858	0.693078	0.510097	0.601588	1.36432	-0.762729
209425_at		AMACR /// C1QTNF3 /// C1QTNF3-AMACR	-0.7894	0.611593	-0.973508	-0.729732	-0.85162	-0.0889038	-0.762716
1556088_at	RPAIN	RPAIN	0.515641	1.24812	-0.0265733	0.265224	0.119325	0.881881	-0.762556
233835_at	LOC90246	LOC90246	-0.96064	-0.336665	-1.47347	-1.3485	-1.41099	-0.648653	-0.762335
218032_at	SNN	SNN	0.953965	1.65277	0.488169	0.594748	0.541458	1.30337	-0.761908
241783_at		-	-0.433762	-0.906617	-1.5925	-1.2712	-1.43185	-0.67019	-0.761656
213081_at	ZBTB22	ZBTB22	1.05989	1.09303	0.0349553	0.594748	0.314851	1.07646	-0.761609
204743_at	TAGLN3	TAGLN3	-0.191575	-0.941329	-1.34626	-1.30972	-1.32799	-0.566452	-0.761539
202180_s_at	MVP	MVP	-0.168146	0.838229	-0.276972	-0.575151	-0.426062	0.335041	-0.761103
228582_x_at	MALAT1	MALAT1	1.70411	2.08681	1.25757	1.01137	1.13447	1.89546	-0.760993
243282_at	CCDC93	CCDC93	0.558586	1.11216	0.443448	-0.294603	0.0744228	0.835375	-0.760952
212068_s_at	PRRC2B	PRRC2B	3.87226	4.73607	3.67705	3.40947	3.54326	4.30416	-0.760902
210991_s_at	RIMS3	RIMS3	-0.489683	-1.01208	-1.75208	-1.2712	-1.51164	-0.75088	-0.760758
1564511_a_at	FSTL4	FSTL4	-1.31375	-0.941329	-1.90208	-1.8738	-1.88794	-1.12754	-0.760399
210401_at	P2RX1	P2RX1	0.92143	0.905585	0.205301	0.101313	0.153307	0.913507	-0.7602
234500_at		-	-1.4212	-1.47645	-2.1842	-2.23302	-2.20861	-1.44882	-0.759786
219905_at	ERMAP	ERMAP	1.08948	1.19527	0.341519	0.42403	0.382775	1.14237	-0.759598
236316_at	FAM3C	FAM3C	-1.50016	-1.35881	-2.10738	-2.27064	-2.18901	-1.42948	-0.759526
222679_s_at	DCUN1D1	DCUN1D1	2.91975	3.31393	2.39686	2.31862	2.35774	3.11684	-0.759103
231244_at	CASD1	CASD1	-1.50016	-1.43705	-2.22223	-2.23302	-2.22762	-1.4686	-0.75902
208436_s_at	IRF7	IRF7	1.87667	1.81338	1.28951	0.882602	1.08606	1.84502	-0.758967
[truncated: 52,614 more rows]
